# Supplementary material for: Consistency of Phenolic Compounds in Plant Residues Parts: A Review of Primary Sources, Key Compounds, and Extraction Trends
Source: J Agric Food Chem. 2025 Apr 29;73(19):11515–34. doi: 10.1021/acs.jafc.5c01868 (PMC12082697; doi:10.1021/acs.jafc.5c01868)
Supplement: Supplementary file 1 — jf5c01868_si_001.xlsx [file jf5c01868_si_001.xlsx]

## Sheet: Title page
Supporting Information
Consistency of phenolic compounds in plant residues parts: A review of primary sources, key compounds, and extraction trends
Monique Martins Strieder a*, Isadora Lopes de Oliveira a, Felipe Sanchez Bragagnolo a, Vitor Lacerda Sanches a, Rodrigo Stein Pizani a, Leonardo Mendes de Souza Mesquita a, Mauricio Ariel Rostagno a
a Multidisciplinary Laboratory of Food and Health (LabMAS), School of Applied Sciences (FCA), Universidade Estadual de Campinas, Rua Pedro Zaccaria 1300, 13484- 350 Limeira, SP, Brazil
*Corresponding authors: mms@unicamp.br

## Sheet: Table S1
Phenolic compounds	Leaves and stalk	Peel and husks	Pulp and pomace	Seeds	All
gallic acid	5	2	8	1	16
quercetin	4	2	7	1	14
catechin	4	3	5	1	13
p-coumaric acid	5	2	5	1	13
epicatechin	2	2	6	2	12
caffeic acid	3	2	5	1	11
chlorogenic acid	1	2	7	1	11
rutin	2	1	5	1	9
syringic acid		3	3	3	9
vanillic acid	2	1	3	2	8
ellagic acid		2	2	3	7
ferulic acid	2	1	3	1	7
kaempferol	1	2	3	1	7
myricetin	1	3	3		7
methyl gallate	1	2	1	2	6
naringenin	3	2	1		6
protocatechuic acid	1	2	2	1	6
4-hydroxybenzoic acid	1	1	2	1	5
kaempferol-3-o-glucoside	3	1		1	5
oleuropein	2		3		5
taxifolin	2	1	1	1	5
5-o-caffeoylquinic acid	1	2		1	4
coumaric acid	1		2	1	4
ethyl gallate		2		2	4
gallocatechin	1	2		1	4
quercetin-3-o-glucoside	2		1	1	4
quercetin-3-o-rutinoside	2			2	4
quinic acid	2		1	1	4
rosmarinic acid	2	1		1	4
sinapic acid		2	1	1	4
trans-ferulic acid	2	2			4
tyrosol			3	1	4
2,5-dihydroxybenzoic acid	2			1	3
3-hydroxytyrosol	1		2		3
3-o-caffeoylquinic acid	1	1		1	3
apigenin	2	1			3
epigallocatechin		2		1	3
eriodictyol	1			2	3
genistein	1	1		1	3
hesperidin	1	1	1		3
hydroxytyrosol			2	1	3
isorhamnetin		1	2		3
luteolin	3				3
mandelic acid	1		1	1	3
mangiferin		1		2	3
procyanidin b2		1	2		3
quercetin 3-o-glucoside			1	2	3
quercetin glucuronide	2	1			3
quercitrin	1	1		1	3
resveratrol			2	1	3
scopoletin	1			2	3
vanillin	2			1	3
(epi)gallocatechin	1		1		2
3,4-dihydroxybenzoic acid		1		1	2
3,5-dimethoxy-4-hydroxyacetophenone	2				2
3,5-di-o-caffeoylquinic acid		2			2
4-hydroxyphenylacetic acid			1	1	2
benzoic acid			1	1	2
caftaric acid		1	1		2
catechin hydrate	1		1		2
catechol	1			1	2
chrysin		1		1	2
cinnamic acid	1			1	2
delphinidin			2		2
diosmin	1	1			2
epicatechin gallate		1	1		2
ethyl 2,4-dihydroxy-3-(3,4,5-trihydroxybenzoyl)oxybenzoate				2	2
ethyl p-trigallate		1		1	2
feruloylquinic acid	1		1		2
gallocatechin gallate			1	1	2
gentisic acid		1		1	2
hispidulin	1			1	2
hydroxyferulic acid			1	1	2
hydroxytyrosol glucoside	1	1			2
hyperoside	1	1			2
iriflophenone-3-c-(2-o-galloyl)-β-d-glucoside		1		1	2
luteolin 7-o-glucoside				2	2
luteolin-7-o-glucoside	2				2
maclurin-3-c-(2-o-galloyl)-β-d-glucoside				2	2
maclurin-3-c-β-d-glucoside				2	2
methyl gallate ester				2	2
naringin		1	1		2
pentagalloyl glucose	1			1	2
penta-o-galloyl-glucoside				2	2
p-hydroxybenzoic acid			1	1	2
procyanidin b1		1	1		2
procyanidin pentamer	1			1	2
procyanidin trimer	1			1	2
protocatechuic aldehyde	1			1	2
punicalagin	1	1			2
quercetin 3-o-galactoside			1	1	2
quercetin hexoside	1			1	2
quercetin pentoside	1	1			2
quercetin-3-o-galactoside		1		1	2
quercetin-3-o-rhamnoside		1	1		2
salicylic acid			1	1	2
tetragalloyl glucose		1		1	2
trans-resveratrol		1		1	2
valoneic acid dilactone				2	2
(e)-4-(3-hydroxyprop-1-en-1-yl)-2-methoxyphenol	1				1
(epi)catechin	1				1
(epi)catechin-(epi)gallocatechin dimer	1				1
1-naphthol	1				1
2,3,4-trihydroxybenzoic acid				1	1
2,4-dihydroxyacetophenone	1				1
3,4-dicaffeoylquinic acid				1	1
3,4-dihydroxyphenylacetic acid				1	1
3,5-dicaffeoylquinic acid				1	1
3,5-dimethoxy-4-hydroxycinnamic acid			1		1
3,6,2',4'-tetrahydroxyflavone	1				1
3,7,3',4',5'-pentahydroxyflavone	1				1
3-caffeoylquinic acid				1	1
3'-di-o-glucoside	1				1
3-feruloylquinic acid				1	1
3-galloylquinic acid		1			1
3-hydroxy-octadecanoic acid	1				1
3-hydroxyphenylacetic acid				1	1
4,5-dicaffeoylquinic acid				1	1
4-caffeoylquinic acid (cryptochlorogenic acid)				1	1
4-di-o-caffeoylquinic acid		1			1
4-hydroxy-3-methoxybenzoic acid		1			1
4-hydroxycoumarin		1			1
4-hydroxymandelic acid				1	1
4-o-caffeoylquinic acid		1			1
4-vinylphenol				1	1
5-caffeoylquinic acid				1	1
5-diglucoside		1			1
5-feruloylquinic acid				1	1
5-galloyl quinic acid (theogallin)				1	1
5-galloylquinic acid				1	1
5-methoxysalicylic acid	1				1
5-p-coumaroylquinic acid				1	1
7,3',4',5'-tetrahydroxyflavone	1				1
7-hydroxy-2'-methoxyflavone	1				1
7-hydroxycoumarin		1			1
7-o-galloyltricetiflan				1	1
aesculetin	1				1
apeginin				1	1
apigenin-6,8-c-diglucoside				1	1
apigenin-7-o-glucoside a	1				1
apigenin-7-o-rutinoside a	1				1
apigenin-o-glucuronide	1				1
apigenin-o-pentoside	1				1
arecaine				1	1
arecolidine				1	1
aromadendrin			1		1
ascorbic acid			1		1
astragalin		1			1
cafeic acid glycoside			1		1
caffeic acid derivatives	1				1
caffeic acid hexoside	1				1
caffeic acid hexoside 1	1				1
caffeic acid hexoside 2	1				1
caffeoylquinic acid	1				1
canolol				1	1
carnosol				1	1
casuarictin	1				1
catechin and catechin isomers			1		1
catechin gallate				1	1
chlorogenic acid (3-o-caffeoylquinic acid)	1				1
chlorogenic acid derivatives	1				1
citric acid				1	1
coumaric acid derivative		1			1
coumarin				1	1
coumaroyl hexoside	1				1
coumaroylquinic acid			1		1
coutaric acid			1		1
cyanidin 3		1			1
cyanidin 3-o-(6′′-malonyl-glucosyl-glucoside)		1			1
cyanidin 3-o-glucoside			1		1
cyanidin-3-arabinoside			1		1
cyanidin-3-galactoside			1		1
cyanidin-3-glucoside			1		1
daidzein				1	1
d-catechin				1	1
delphinidin 3-glucoside		1			1
delphinidin 3-o-acetylglucoside			1		1
delphinidin 3-o-glucoside			1		1
delphinidin glucoside			1		1
delphinidin-3-arabinoside			1		1
delphinidin-3-galactoside			1		1
delphinidin-3-glucoside			1		1
dhb				1	1
dicaffeoylquinic acid	1				1
digallic acid		1			1
digalloyl quinic acid	1				1
di-galloyl-glucose				1	1
digalloyl-hhdp-hexoside	1				1
dihydro sinapic acid hexoside-pentoside				1	1
dihydrokaempferol	1				1
dihydromyricetin			1		1
dihydroquercetin o-deoxyhexoside			1		1
dihydroxyacetophenone	1				1
dihydroxybenzaldehyde	1				1
dihydroxybenzoic acid			1		1
dihydroxybenzoic acid isomer i				1	1
dihydroxybenzoic acid isomer ii				1	1
dihydroxybenzoic acid isomer iii				1	1
dihydroxybenzoic acid isomer iv				1	1
dihydroxycoumarin acid			1		1
disaccharide				1	1
ellagic acid deoxyhexoside				1	1
ellagic acid pentoside				1	1
ellagic acid-(p-coumaroyl)hexoside	1				1
epigallocatechin gallate		1			1
eriocitrin		1			1
esculetin				1	1
ethyl 2,4-dihydroxy-3-(3,4,5-trihydroxybenzoyl)-oxybenzoate				1	1
ethyl 3-(2-hydroxyphenyl) propanoate	1				1
ethyl protocatechuate		1			1
ferulic acid hexoside	1				1
ferulic acid hexoside isomer ii				1	1
feruloyl derivative				1	1
feruloyl-sucrose isomer 1				1	1
feruloyl-sucrose isomer 2				1	1
feruloyl-sucrose isomer 3				1	1
fisetin			1		1
fisetinidol–catechin	1				1
flavonoid glycoside	1				1
flavonol dimethyl ether	1				1
fustin				1	1
galangina				1	1
galloyl diglucoside				1	1
galloyl diglucoside isomer ii				1	1
galloyl diglucoside isomer iii				1	1
galloyl diglucoside isomer iv				1	1
galloyl glucose				1	1
galloyl glucose i				1	1
galloylglucose				1	1
galloylglucose isomer				1	1
galloylglucose isomer i				1	1
galloylglucose isomer iii				1	1
galloylglucose isomer vi				1	1
galloyl-glucoside			1		1
glucogallic acid			1		1
glucosyringic acid			1		1
granatin b	1				1
guvacine				1	1
guvacoline				1	1
hederagenin	1				1
heptagalloylglucose isomer i				1	1
heptagalloylglucose isomer ii				1	1
heptagalloylglucose isomer iii				1	1
heptagalloylglucose isomer iv				1	1
heptagalloylglucose isomer v				1	1
heptagalloylglucose isomer vi				1	1
heptagalloylglucose isomer vii				1	1
hexagalloyl hexose i				1	1
hexagalloyl hexose ii				1	1
hexagalloyl hexose iii				1	1
hexagalloylglucose				1	1
hexagalloylglucose isomer i				1	1
hexagalloylglucose isomer ii				1	1
hexagalloylglucose isomer iii				1	1
hexagalloylglucose isomer iv				1	1
hexahydroxydiphenoyl-glucoside		1			1
hydroxybenzoic acid	1				1
iriflophenone glucoside				1	1
irilone				1	1
isoamnetin	1				1
isocitric acid				1	1
isoferulic acid				1	1
isomangiferin-6´-o-gallate				1	1
isoorientin		1			1
isoquercetin		1			1
isorhamnetin 3-o-glucoside			1		1
isorhamnetin glucoside			1		1
isorhamnetin o-rutinoside			1		1
isorhamnetin-3-o-glucoside		1			1
isorhamnetin-3-o-rhamnoside		1			1
isorhamnetin-o-pentoside	1				1
isorhamnetin-o-rhamnoside	1				1
kaempferol 3-glucoside		1			1
kaempferol 3-o-glucoside			1		1
kaempferol galactoside	1				1
kaempferol glucoside	1				1
kaempferol hexoside malonate	1				1
kaempferol o-glucosyl rhamnoside		1			1
kaempferol o-hexose-deoxyhexoside			1		1
kaempferol pentoside				1	1
kaempferol/luteolin			1		1
kaempferol-3-glucoside				1	1
kaempferol-3-o-rutinoside				1	1
kaempferol-7-o-glucoside	1				1
kaempferol-glycoside			1		1
kaempferol-o-rhamnosyl-glucoside		1			1
kaempferol-rhamnoside			1		1
ladanein	1				1
lagerstannin a	1				1
ligstroside a	1				1
lucenin		1			1
luteolin 7-o-(2′′-o-pentosyl)hexoside		1			1
luteolin 7-o-glucoside (cynaroside)	1				1
luteolin 7-o-rutinoside				1	1
luteolin-7	1				1
luteolin-7-glucoside		1			1
luteolin-7-o-glucoside isomer a	1				1
luteolin-7-o-rutinoside	1				1
luteolin-glucuronide				1	1
luteolin-o-glucuronide	1				1
maclurin c-glucoside				1	1
maclurin c-glucoside isomer i				1	1
maclurin digalloyl glucoside				1	1
maclurin galloyl glucoside				1	1
maclurin-3-c-(2,3-di-o-galloyl)-β-d-glucoside				1	1
maclurin-3-c-(6´-p-hydroxybenzoylglucoside)				1	1
malic acid			1		1
malvidin			1		1
malvidin 3-o-glucoside			1		1
malvidin caffeoyl-glucoside			1		1
malvidin glucoside			1		1
malvidin-3-galactoside			1		1
malvidin-3-glucoside			1		1
malvidin-3-o-glucoside-ethyl-epicatechin			1		1
mangiferin-6´-o-gallate				1	1
m-coumaric acid		1			1
m-digallic acid				1	1
m-digallic acid methyl ester				1	1
methoxylmangiferin				1	1
methoxytaxifolin			1		1
methyl ellagic acid deoxyhexoside			1		1
methyl ellagic acid hexoside	1				1
methyl gallate-hexoside	1				1
methyl naringenin			1		1
methylcatechol isomer i				1	1
methylcatechol isomer ii				1	1
methyl-digallate ester				1	1
methyl-digallate ester isomer				1	1
methylgallate				1	1
morin	1				1
myrecetin				1	1
myricetin 3-glucoside	1				1
myricetin 3-rhamnoside		1			1
myricetin galloyl hexoside	1				1
myricetin glucuronide	1				1
myricetin hexoside	1				1
myricitrin	1				1
narangin				1	1
naringenin-7-o-glucoside				1	1
narirutin		1			1
neochlorogenic acid		1			1
neohesperidin	1				1
o-coumaric acid			1		1
oleuropein aglycone	1				1
oleuropein glucoside a	1				1
p-anisic acid				1	1
p-coumarin				1	1
pedunculagin (bis-hhdp-hex)	1				1
peonidin 3-o-glucoside			1		1
peonidin 3-o-glucoside-pyruvic acid			1		1
peonidin 3-o-p-coumaroylglucoside			1		1
peonidin-3-arabinoside			1		1
peonidin-3-galactoside			1		1
peonidin-3-glucoside			1		1
petunidin 3-o-glucoside			1		1
petunidin-3-arabinoside			1		1
petunidin-3-galactoside			1		1
petunidin-3-glucoside			1		1
proanthocyanidin b2			1		1
procyanidin a dimer		1			1
procyanidin a tetramer		1			1
procyanidin a trimer		1			1
procyanidin a2		1			1
procyanidin b dimer		1			1
procyanidin b tetramer		1			1
procyanidin b trimer		1			1
procyanidin b trimers		1			1
procyanidin dimer	1				1
procyanidin dimer b		1			1
procyanidin dimer gallate	1				1
procyanidin dimer iso2			1		1
procyanidin dimer iso4			1		1
procyanidin dimer iso5			1		1
procyanidin tetramer	1				1
procyanidin tetramer isomer i				1	1
procyanidin tetramer isomer ii				1	1
procyanidin trimer digallate				1	1
procyanidin trimer iso2			1		1
procyanidin trimer iso3			1		1
procyanidin trimer iso4			1		1
procyanidin trimer iso5			1		1
procyanidin trimer monogallate				1	1
prodelphinidin gallate	1				1
prodelphinidin trimer	1				1
protocatechuic acid (3,4-dihydroxybenzoic acid)	1				1
punicalagin β		1			1
pygenic acid b	1				1
pyrogallol				1	1
quercetin 3-glucoside		1			1
quercetin 3-o-glucuronide			1		1
quercetin diglucoside		1			1
quercetin glycoside	1				1
quercetin o-deoxyhexosyl-hexoside			1		1
quercetin o-hexoside			1		1
quercetin o-pentosyl-o-hexoside			1		1
quercetin o-rhamnoside			1		1
quercetin o-rhamnosyl-rutinoside			1		1
quercetin rutinoside	1				1
quercetin-3-o-diglycoside		1			1
quercetin-3-o-glucoside (isoquercitrin)				1	1
quercetin-3-o-glucuronide				1	1
quercetin-3-o-pentoside		1			1
quercetin-3-o-rhamnoside ii		1			1
quercetin-3-o-rutinoside (rutin)	1				1
quercetin-3-o-β-d-glucoside	1				1
quercetin-4′-glucoside		1			1
quercetin-hexoside	1				1
quercetin-methyl ether			1		1
quercetin-o-acetyl-glucoside	1				1
quercetin-o-glucuronide	1				1
quercetin-o-rhamnoside		1			1
retusin			1		1
rhamnetin	1				1
rhamnetin-3-[6′′-2-butenoil-hexoside]				1	1
rhoifolin		1			1
roseoside	1				1
rutin hydrate				1	1
salicylic acid (2-hydroxybenzoic acid)	1				1
secologanoside	1				1
secologanoside a	1				1
shikimic acid			1		1
sinapaldehyde			1		1
sinapic acid derivatives	1				1
sinapic acid hexoside-pentoside				1	1
sinapine				1	1
sinapoyl-diglucoside				1	1
sinapoylglucose			1		1
succinic acid				1	1
syringaldehyde			1		1
syringetin glucuronide	1				1
syringetin-3-o-hexoside				1	1
taxifolin 7-glucoside		1			1
tetragalloyl glucose isomer i				1	1
tetragalloyl glucose isomer ii				1	1
tetragalloyl glucose isomer iii				1	1
tetrahydroxyflavone	1				1
tetrahydroxyflavone dimethyl ether	1				1
tetrahydroxyisoflavone isomer				1	1
tetra-o-galloyl-glucoside				1	1
tetra-o-galloyl-glucoside i				1	1
tetra-o-galloyl-glucoside ii				1	1
tetra-o-galloyl-glucoside iv				1	1
tetra-o-galloyl-glucoside v				1	1
theogallin				1	1
theophylline			1		1
trigalloyl glucose		1			1
trigalloyl-hhdp-glucose				1	1
umbelliferone				1	1
vanillic acid-hexoside			1		1
verbascoside	1				1
vestitol			1		1
vicenin-2		1			1
vitexin		1			1
vitexina				1	1
xanthoxylin	1				1
ε-viniferin			1		1

## Sheet: Leaves and stalk
Leaves and stalk (81) by SCOPUS: 2013-2023	Compounds	Material	DOI
1 (without chromatographic analysis)	TPC	Broccoli Leaves (Brassica oleracea var. italica)	https://doi.org/10.3390/su152416616		red: manuscripts not-considered for phenolic compounds analysis
2	gallic acid, catechin	leaves of A. sisalana residue	https://doi.org/10.1111/ics.12890
3	Quinic acid, gallic acid, (Epi)gallocatechin, protocatechuic acid (3,4-dihydroxybenzoic acid), (Epi)catechin-(Epi)gallocatechin dimer, caffeoylquinic acid, betuloside, coumaroyl hexoside, salicylic acid (2-hydroxybenzoic acid), (Epi)catechin, chlorogenic acid (3-O-caffeoylquinic acid), feruloylquinic acid, myricetin hexoside, myricetin glucuronide, p-coumaric acid, quercetin-3-O-rutinoside (rutin…	Silver birch (Betula pendula Roth) leaves	https://doi.org/10.1016/j.indcrop.2023.117565
4	protocatechuic acid, methyl gallate, catechin, gallocatechin, apigenin, luteolin, tricetin, quercitrin, myricitrin, pentagalloyl glucose	Pistacia lentiscus L. var. Chia leaves	https://doi.org/10.1016/j.fitote.2023.105648
5	Mandelic acid, 1-Naphthol (IS), Quinic acid, Gallic acid, Caffeic acid, Epicatechin, Catechin hydrate, Chlorogenic acid, Ellagic acid	(Leucaene (diversifolia and leucocephala), Eucalyptus (globulus and urograndis), Populus (I214 and AF2), Prosopis (alba and juliflora), Robinia, Tagasaste, Ulmus pumila, and Paulownia)	https://doi.org/10.1016/j.microc.2023.109231
6	2-Methoxy-4-vinylphenol, (E)-4-(3-Hydroxyprop-1-en-1-yl)-2-methoxyphenol, Ethyl 3-(2-hydroxyphenyl) propanoate	leaves of Dipteryx punctata (S. F. Blake) Amshoff	https://doi.org/10.3390/app13179600
7	3-Hydroxytyrosol, 3,4-Dihydroxibenzoic acid, Secologanoside a, 4-Hydroxybenzoic acid, Chlorogenic acid, Vanillin, Rutin, p-Coumaric acid, Luteolin-7-O-glucoside, Oleuropein glucoside a, Quercetin-3-O-glucoside, Apigenin-7-O-rutinoside a, Ferulic acid, Diosmin, Hesperidin, Verbascoside, Oleuropein, Luteolin-7-O-glucoside isomer a, Apigenin-7-O-glucoside a, Oleuropein aglycone, Ligstroside a, Luteo…	Olive Tree Leaves	https://www.mdpi.com/2076-3921/12/5/995#
8	Gallic acid, Chlorogenic acid, P-coumaric acid, Trans-ferulic acid, Rosmarinic acid, Caffeic acid, Catechin, Epicatechin, Rutin, Quercetin	olive leaves	https://doi.org/10.1016/j.jarmap.2023.100472
9	Caffeic acid hexoside 1, Caffeic acid hexoside 2,	Taraxacum kok-saghyz and T. brevicorniculatum leaves	https://doi.org/10.1016/j.indcrop.2023.116446
10 (pomace)		Pectin from Fruit- and Berry-Juice Production pomace	https://doi.org/10.3390/foods12081615
11	Gallic acid, 3-O-Caffeoylquinic acid, Methyl gallate-hexoside, Caffeic acid hexoside, 5-O-Caffeoylquinic acid, (+)-Catechin, Methyl ellagic acid hexoside, Apigenin-O-pentoside, (-)-Epicatechin, Ferulic acid hexoside, Ellagic acid-(p-coumaroyl)hexoside, Ellagic acid pentoside, Methyl ellagic acid pentoside, Isorhamnetin-O-glucuronide, Quercetin-3-O-rutinoside, Luteolin-7-O-rutinoside, Quercetin-3-…	Punica granatum L. Leaves	https://doi.org/10.3390/ph16030342
12	Luteolin 7-O-glucoside (Cynaroside), Kaempferol-7-O-glucoside, Kaempferol-3-O-glucoside, Luteolin, Kaempferol-3-O-glucoside, 3,6,2',4'-Tetrahydroxyflavone, Quercetin, Protocatechuic aldehyde, Genistein, 2,5-Dihydroxybenzoic acid, 2,4-Dihydroxyacetophenone, 5-Methoxysalicylic acid, naringenin, 3,5-Dimethoxy-4-hydroxyacetophenone, Caffeic Acid, Dihydrokaempferol, 3,5-Dimethoxy-4-hydroxyacetophenone…	olive leaves	https://doi.org/10.37394/232015.2023.19.86
13 (non-residue)		red galangal rhizome (Alpinia purpurata K.Schum)	https://doi.org/10.1063/5.0112875
14 (non-residue)	TPC	distillation waste biomass of Mentha arvensis	https://doi.org/10.1016/j.jarmap.2022.100428
15	chlorogenic acid derivatives and sinapic acid derivatives	Broccoli Stalks	https://doi.org/10.3390/ijms232113309
16	oleuropein	olive leaves	https://doi.org/10.17113/ftb.60.04.22.7443
17	Xanthoxylin, apigenin, digalloyl quinic acid, caffeic acid derivatives, quercetin-hexoside, quercetin-3-O-β-d-glucoside, myricetin 3-glucoside, quercetin glucuronide, quercetin-3-O-rutinoside, myricetin galloyl hexoside, myricetin, quercetin hexoside	Pistacia vera L. leaves	https://doi.org/10.1016/j.scp.2022.100815
18 (mixture of residues)		a mix of equal parts of soy by-products (250 mg of branches, leaves, pods, and roots	https://doi.org/10.3389/fnut.2022.953169
19	Gallic acid, Hydroxybenzoic acid (isomers 1 and 2), Protocatechuic acid (isomers 1 and 2), Dihydroxybenzaldehyde (isomers 1 and 2), 3-Caffeoylquinic acid, Vanillic acid (isomer), Caffeic acid (isomer), 5-Caffeoylquinic acid, 4-Caffeoylquinic acid, Feruloylquinic acid (isomers 1 and 2), Ferulic acid (isomers 1, 2, 3, and 4), Coumaric acid, Dicaffeoylquinic acid (isomers 1, 2, and 3), Syringetin gl…	guayule leaves represent an important biomass waste by-product	https://doi.org/10.1016/j.indcrop.2022.114927
20	Quinic acid, B-type (E)catechin trimer I, (E)gallocatechin–(E)catechin, Protocatechuic acid-O-hexoside, B-type Procyanidin dimer I, B-type (E)catechin trimer II, Catechin, B-type Procyanidin dimer II, 1-O-Caffeoylquinic Acid, (E)fisetinidol–(E)catechin I, B-type (E)catechin trimer III, Roseoside, Epicatechin, (E)fisetinidol–(E)catechin III, (E)Catechin gallate, B-type Procyanidin dimer III, Taxif…	leaves of Hymenaea eriogyne Benth.	https://doi.org/10.1007/s43450-022-00260-y
21 (non-phenolic compounds)		grape stalk	https://doi.org/10.1016/j.scp.2022.100670
22 (non-residue)		leaves of C. obtusa and M. oleifera	https://doi.org/10.1016/j.chemosphere.2022.134157
23	gallic acid, ellagic acid, quercitrin	Eugenia uniflora L. leaves	https://doi.org/10.1016/j.scp.2022.100618
24 (pruning wood)		Laurel (Laurus nobilis L.) Pruning Wood	https://doi.org/10.1002/cbdv.202100807
25 (non-residue)		Leaves of Native Hungarian Oak (Quercus) Species	https://doi.org/10.2174/1573407217666210215090330
26 (non-residue)		Ilex paraguariensis	https://doi.org/10.1080/03601234.2021.2020530
27	Luteolin, Kaempferol 3-O-arabinoside, Kaempferol 3-O-rhamnoside, Quercetin 3-O-arabinoside, Kaempferol 3-O-glucoside, Quercetin 3-O-glucoside, Methoxylhydroxylluteolin O-glucoside, Kaempferol O-glucose-arabinoside, Quercetin 3-O-rhamnose-arabinoside, Isoquercitrin 6-O-hydrocinnamic acid ester, Naringenin diglucoside, Rutin, Protocatechualdehyde, Coumarin, Cinnamic acid, Protocatechuic acid, Dihyd…	waste cinnamon leaves	https://doi.org/10.1016/j.foodchem.2021.130576
28	4-heptylphenolé	by-products of celery the stalk	https://www.mdpi.com/2304-8158/10/11/2664#
29 (mixture of residues)		Olive woody pruning biomass, separated into wood and bark	https://doi.org/10.1002/bbb.2283
30	chlorogenic acid, neochlorogenic acid, cryptochlorogenic acid	tobacco Waste	https://doi.org/10.3390/molecules26144363
31	oregonin	red alder (Alnus rubra) leaves and bark	https://doi.org/10.1002/pca.3005
32 (flower and stamen		flower petal and stamen	https://doi.org/10.26656/fr.2017.5(3).653
33 (review)			https://doi.org/10.3390/foods10061236
34 (mixture of residues)		artichokes’ bracts and stalks mixture	https://www.mdpi.com/2076-3417/11/9/3788#
35	Gallic acid, Catechin, Cafeic acid, Resveratrol, p-Coumaric acid, Vanillic acid, Quercetin, p-Hydroxybenzoic acid	cherry (Prunus avium) stalk and Leaf	https://doi.org/10.1007/s11694-020-00698-5
36	caffeic acid, rutin, isoquercitrin, rosmarinic acid, salvianolic acid B	S. miltiorrhiza leaves account for a large proportion of the by-products	https://doi.org/10.1016/j.indcrop.2020.113019
37	syringic acid, chlorogenic acid, salicylic acid, caffeic acid, vanillic acid, p-coumaric acid, sinapic acid, vanillin	L. barbarum leaves	https://doi.org/10.3390/pr8111388
38	Oleoside, Hydroxytyrosol-hexose, Secologanoside isomer a, Hydroxytyrosol, Caffeoylglucoside, Tyrosol glucoside, Elenolic acid glucoside isomer a, Elenolic acid glucoside isomer b, Secologanoside isomer b, Oleuropein aglycon, Luteolin-diglucoside, Elenolic acid glucoside isomer c, Demethyloleuropein, Hydroxyoleuroside isomer a, Rutin, Luteolin rutinoside, Luteolin glucoside isomer a, Hydroxyoleuro…	olive leaves	https://doi.org/10.1016/j.indcrop.2020.112741
39	Oleuropein, Verbascoside, Hydroxytyrosol	Olive Leaf Extract	https://doi.org/10.3390/foods9091268
40	Gallic acid, Epicatechin gallate, Epigallocatechin, Epigallocatechin gallate, Epicatechin, Catechin, Quercetin, Kaempferol 3-glicoside, Benzoic acid, Chlorogenic acid, Caffeic acid, Taxifolin, 2-Hydroxycinnamic acid, 2,5-Dihydroxybenzoic acid, Ferulic acid, Coumarin, p-Coumaric acid, Trans-cinnamic acid, 6,2 Dihydroxyflavone, Luteolin, Isorhamnetin	Moringa oleifera (moringa) leaves	https://doi.org/10.1016/j.bcab.2020.101709
41	caftaric acid, quercetin, quercetin-3-O-glucoside, querceting-3-O-glucuronide, rutin	Vitis vinifera Leaves	https://doi.org/10.3390/molecules25133072
42	Loganin, Hydroxytyrosol, Oleuropein aglycone relative compound, Apigenin 6,8-di-C-glucoside, Elenolic acid hexoside, Hydroxyoleuropein, Demethyloleuropein, Luteolin di-hexoside 1, Luteolin di-hexoside 2, Quercetin 3-O-rutinoside, Luteolin 7-O-glucoside, Verbascoside, Luteolin 7-O-rutinoside, Isoverbascoside, Apigenin 7-O-rutinoside, Luteolin 7-O-hexoside 1, Oleouropein, Chrysoeriol 7-O-glucoside/…	olive mill leaves	https://doi.org/10.1016/j.foodchem.2020.126218
43	Quinic acid, Chlorogenic acid	artichoke leaves and stalk	https://doi.org/10.1016/j.chroma.2019.460703
44	Oleuropein, Hydroxytyrosol, Tyrosola	olive leaves	https://doi.org/10.1002/jctb.6049
45	Galloylglucose, Caftaric acid, Hydrolyzable tannin, Myricetin glucuronide, Vitilagin (ou isovitilagin), Rutin, Hyperoside, Quercetin 3-O-glucoside, Quercetin 3-O-glucuronide, Kaempferol 3-O-rutinoside, Isorhamnetin O-dihexoside (glucose+rhamnose), Isorhamnetin hexoside, Kaempferol 3-O-glucoside, Quercetin malonylhexoside, Isorhamnetin glucuronide, Kaempferol malonylhexoside, Isorhamnetin malonylh…	leaves from 16 red and white Vitis vinifera L. cultivars from Piedmont (Italy)	https://www.mdpi.com/1420-3049/25/3/464#
46 (without chromatographic analysis)	TPC	leaves of north Sulawesi's bashful plant (mimosa pudica linn)	https://doi.org/10.1088/1742-6596/1317/1/012066
47	Apigenin, Diosmetin, Hydroxytyrosol, Luteolin, Oleanolic Acid, Oleuropein, Quercentin	olive leaves extracts	https://doi.org/10.3390/foods8070248
48 (non-phenolic compounds)		Phyllanthus spp.	https://doi.org/10.1016/j.jchromb.2019.04.029
49	Chlorogenic Acid, Caffeic Acid, Rutin	tobacco leaves waste	https://doi.org/10.3390/molecules24081611
50	Chlorogenic acid, Cynarin, Luteolin, Luteolin-7-O-glucoside, Luteolin-7-O-rutinoside, Apigenin, Apigenin-7-O-glucoside, Apigenin-7-O-rutinoside, Naringenin-7-O-glucoside, Narirutin	Artichoke exterior leaves, and stalks	https://doi.org/10.3390/nu11081723
51	Kaempferol-3-Glucoside, Luteolin-3',7-di-O-glucoside, Quercetin-3-neohesperidoside-7-rhamnoside, Rutin, Datiscetin-3-O-rutinoside, Kaempferol-3-Galactoside-6''-Rhamnoside-3'''-Rhamnoside, Kaempferol-3-glucoside, Apigenin7-O-Glucoside, 3,7,4'-Trihydroxyflavanone, Luteolin 4'-glucoside.	stevia leaves waste	https://doi.org/10.3303/CET1975088
52	Quercetin, Gallic acid, m-Coumaric acid, Cinnamic acid, Syringic acid, Vanillic acid, 3-Hydroxybenzoic acid	mulberry leaves	https://doi.org/10.17221/147/2018-CJFS
53	Luteolin diglucoside, Loganic acid glucoside, Luteolin glucoside (isomer a), Rutin, Apigenin O-rutinoside, Chrysoeriol-7-O-glucoside, Luteolin glucoside (isomer b), (−)-Olivil 4-O-β-D-glucopyranoside (isomer b), Luteolin	olive mill leaves	https://doi.org/10.1016/j.scitotenv.2018.07.155
54	Caftaric Acid, Engeletin, Kaempferol Glucoside, Astilbin, Viniferin-ACN, Quercetin Glucuronide, Procyanidin Dimer, Malvidin-3-O-coumaroylglucoside-ACN, Viniferin Glucoside-ACN, Procyanidin Pentamer [M-H]2−, Chrysoeriol Malonyl-apiosyl-glucoside-ACN, Procyanidin Dimer Gallate, Prodelphinidin Gallate, Procyanidin Trimer, Prodelphinidin Trimer, Procyanidin Trimer Gallate, Procyanidin Tetramer	grape stalks	https://doi.org/10.1016/j.foodchem.2018.06.070
55	Hydroxytyrosol glucoside, Hydroxytyrosol, Tyrosol glucoside, Secologanoside is. 2, Tyrosol, Elenolic acid glucoside is. 1, Vanillic acid, Oleuropein aglycon is. 1, Luteolin diglucoside, Elenolic acid glucoside is. 2, Elenolic acid glucoside is. 3, Rutin, Hydroxyoleuropein, Luteolin-7-glucoside, Apigenin rutinoside, Oleuropein diglucoside, Apigenin-7-glucoside, Luteolin-glucoside is. 1, Chrysoerio…	olea europaea L. Leaves from cultivars grown in Morocco	https://doi.org/10.3390/molecules23102524
56	Chlorogenic acid derivatives, Quinic acid, 5 CQA, 3 CQA, p-coumaroylquinic acid, 4 CQA, Caffeic acid-O-hexoside, Total amount chlorogenic acid derivatives, Flavonoid derivatives, Catechin, Quercetin-O-rutinoside, Quercetin-3-O-rutinoside-7-O-rhamnoside, Quercetin-3-O-hexoside, Kaempferol-3-O-rutinoside, Quercetin-3-O-(acetyl-rhamnoside)-hexoside, Kaempferol-3-O-hexoside, Quercetin-3-O-(acetyl)-he…	Hardy kiwi leaves	https://doi.org/10.1016/j.foodres.2018.06.029
57 (non-residue)		Hymenocallis littoralis leaves (flor medicial)	https://doi.org/10.1016/j.jep.2018.04.031
58	β-resorcylic acid, caﬀeic acid, chlorogenic acid, cinnamic acid, catechin, naringin, quercetin, rutin	Morus nigra leaves	https://doi.org/10.1002/jctb.5541
59	(−)-Epicatechin, Benzoic acid, trans-Cinnamic acid, Eriodictyol, Ferulic acid, p-Hydroxybenzoic acid, o-Coumaric acid, p-Coumaric acid, Protocatechuic acid, Rosmarinic acid, Luteolin, Syringic acid, Vanillin	stalks of Papaver somniferum L.	https://doi.org/10.1016/j.indcrop.2018.02.023
60	Peonidin-3-glucoside, Malvidin-3-glucoside, Myricetin-3-hexoside, Quercetin-3-rutinoside, Quercetin-3-hexoside, Quercetin-3-glucuronide, Kaempferol-3-hexoside, Kaempferol-3-glucoside, Isorhamnetin-3-hexoside, Isorhamnetin-3-glucuronide, Gallic acid hexoside, Protocatechuic acid hexoside, Ferulic acid hexoside, Chlorogenic acid, Caftaric acid, p-Coumaric acid, Catechin dimer, (+)-Catechin, (−)-Epi…	grapevine leaves	https://doi.org/10.3390/beverages4010004
61	Phenol, o-cresol, p-cresol, Guaiacol, Catechol, Hydroquinone, 4-vinylguaiacol, Syringol, Eugenol, 4-ethyl-resorcinol,	Yerba mate waste	https://doi.org/10.1016/j.indcrop.2018.01.064
62 (fruit pulp)		Quercetin in Tropical Fruit Pulps and their By-Products	https://doi.org/10.2174/1573407213666170530080010
63	thymol, carvacrol, e eugenol	leaves of R. eriocalyx	https://doi.org/10.1016/j.indcrop.2017.11.056
64 (without chromatographic analysis)		Phenol-enriched olive oils improve HDL antioxidant content in hypercholesterolemic subjects. A randomized, double-blind, cross-over, controlled trial	https://doi.org/10.1016/j.jnutbio.2017.09.010
65	vanillic acid 4-O-b-d-glucopyranoside, protocatechuic acid (3,4-dihydroxybenzoic acid), caffeic acid, chlorogenic acid (5-O-caffeoylquinic acid), cryptochlorogenic acid (4-O-caffeoylquinic acid)	Stevia rebaudiana stem (SRS) waste	http://dx.doi.org/10.1016/j.foodchem.2017.04.004
66	Quinic acid, Proanthocyanidin B, Proanthocyanidin C, Quercetin 3-O-rutinoside-7-O-glucoside, Quercetin 3-O-rhamnoside-7-O-glucoside, Myricitrin, Rutin, Quercitrin	kiwifruit production: leaves	https://doi.org/10.1007/s00217-017-2845-y
67 (without chromatographic analysis)			http://dx.doi.org/10.4067/S0718-58392017000300234
68	Caffeic acid, Apigenin 6,8-di-C-glycoside, Luteolin 7,4-di-O-glucuronide, Luteolin 7-O-rutinoside, Aromadendrin, Rosmarinic acid, Apigenin 7-O-glycoside, Eriodictyol, Unidentified phenolic acid, Lithospermic acid, Salvianolic acid A, Naringenin, Quercetin, Luteolin, Apigenin, Carvacrol, 6-OH luteolin 7,3-dimethyl ether, 6-OH luteolin 7,3,4-trimethyl ether	eaves of Satureja Thymbra	https://doi.org/10.1016/j.jarmap.2016.07.002
69	Hydroxytyrosol, oleuropein	Olea europaea leaves	https://doi.org/10.5073/JABFQ.2016.089.025
70 (non-phenolic)		Lignin Valorisation from Side-Streams Produced during Agriculture Waste Pulping and TCF Bleaching	https://doi.org/10.1016/j.jclepro.2016.10.198
71	Catequina, Ácido gálico, Epigalocatequina, Ácido clorogênico, Galocatequina	cassava leaf	https://doi.org/10.1590/1981-6723.6715
72	chlorogenic, caffeic acids	The leaves of Cecropia glaziovii Snethl, Urticaceae	https://doi.org/10.1016/j.bjp.2015.05.010
73	Quinic acid, Progoitrin, Sinigrin, Gluconapin, Hydroxyglucobrassicin, Glucobrassicin, Quercetin-3-triglc-7-glc, Chlorogenic acid, Quercetin-3-diglc-7-glc, Quercetin-3-diglc-7-triglc, Quercetin-3-glc-7-diglc, Quercetin-3,7-di-O-diglc, Ferulic acid glc, Kaempferol-3-diglc-7-glc, Kaempferol-3-triglc-7-diglc, Sinapic acid diglc, Quercetin-3-triglc-7-glc-5-diglc, Kaempferol-3,7-di-O-diglc, Kaempferol-…	For Brussels sprouts, the top leafy part was separated from the stalks and analyzed separately due to their big structural difference, while the sample material of red cabbage consisted only of the external leaves.	https://doi.org/10.1016/j.chroma.2015.05.009
74 (non-residue)			https://doi.org/10.1080/03601234.2015.1000178.
75	coutaric, caftaric, 4-hydroxybenzaldehyde, gallic, 4-hydroxybenzoic, caffeic, pyrogallol, syrin-galdehyde, protocatechuic and 4-hydroxycinnamic acid	cock comb (Celosia argentea) leaves	https://hero.epa.gov/hero/index.cfm/reference/details/reference_id/7752357
76 (non-residue)		Rosmarinus officinalis (rosemary)	https://doi.org/10.1016/j.aca.2015.06.002
77	Hydroxytyrosol glucoside (isomer 1), Hydroxytyrosol glucoside (isomer 2), Hydroxytyrosol, Calceolarioside, Aesculin, Aesculetin, Gallocatechin, Flavonol diglycoside, (+)-Taxifolin, Rutin, Quercetin glucoside, Luteolin glucoside (isomer 1), Luteolin rutinoside (isomer 1), Luteoline rutinoside (isomer 2), Apigenin-7-O-glucoside, Apigenin-7-O-rutinoside, Luteolin glucoside (isomer 2), Diosmetin gluc…	Two different olive tree (Olea europaea) “Koroneiki” from Greece and “Chetoui”Leaves, stems	https://doi.org/10.1016/j.phytol.2014.12.020
78 (review)			https://doi.org/10.3390/ijms150915638
79	Phenol, 3,4-Dihydroxy-3-cyclobutene-1,2-dione, Phenol, 2,6-dimethoxy- (syringol), Phenol, 2-methoxy-, Phenol, 2-methoxy-4-methyl-, Phenol, 4-ethyl-2-methoxy-, Phenol, 2,6-dimethyl-, Phenol, 2-methoxy-4-(1-propenyl)-, Phenol, 2-6-dimethoxy-4-(2-propenyl)-, Phenol, 2-6-dimethoxy-4-(2-propenyl)- (variante), Hydroquinone mono-trimethylsilyl ether, 5-tert-Butylpyrogallol	Henequen residues dry stem, green stem, and flower stalk	https://doi.org/10.1007/s13399-013-0099-x
80 (without chromatographic analysis)	TPC	Psidium guajava L. and Anacardium occidentale L. leaves	https://doi.org/10.1007/s13399-013-0099-x
81	6,7,3,4-tetrahydroxy-5-metoxy-flavilium, 6,7,4-trihydroxy5-metoxy-flavilium (carajurone), 6,7-dihydroxy-5,4-dimetoxy-flavilium (carajurin)	Leaves of Arrabidaea chica (Humb. Bonpl.) Verlot	http://dx.doi.org/10.1016/j.supflu.2013.04.009

## Sheet: Peel and husks 
Peel and husks (85) by SCOPUS: 2013-2023	Compounds	Material	DOI
1	Neochlorogenic acid, Taxifolin 7-glucoside, Cianidanol, 5-hydroxy-1,4,-naphthoquinone, 1-Salicylate glucuronide, Myricetin, Quercetin-4′-glucoside, Taxifolin, Gallic acid, Quercetin-3-O-pentoside	walnut green husk (Juglans regia L.)	https://doi.org/10.1016/j.ijbiomac.2023.127545		red: manuscripts not-considered for phenolic compounds analysis
2 (without chromatographic analysis)	TPC	coffee cherry husk	https://doi.org/10.2306/scienceasia1513-1874.2023.s010
3	5-O-caffeoyl-quinic acid, Procyanidin B2, (-)-epicatechin, Procyanidin B trimers, Kaempferol O-glucosyl rhamnoside, Myricetin 3-rhamnoside, Kaempferol	avocado peel	https://doi.org/10.1016/j.greeac.2023.100083
4 (without chromatographic analysis)	TPC	kaffir lime peel	https://doi.org/10.1002/jctb.7354
5 (review)			https://doi.org/10.1016/j.jclepro.2023.137716
6 (non-residue)		grape marc of the Merlot	https://doi.org/10.3390/su151612221
7	rosmarinic acid, caffeic acid, p-coumaric acid, ferulic acid, gallic acid, quercetin	Pineapple Peel	https://doi.org/10.3390/foods12152943
8	(+)-Catechin, (−)-Epicatechin, (−)-Epicatechin gallate, (−)-Epigallocatechin gallate, Procyanidin A2, Procyanidin B1, Procyanidin B2, Kaempferol 3-glucoside, Rutin, Quercetin 3-glucoside, Isorhamnetin, Myricetin, trans-Resveratrol, Caftaric acid, Cafeic acid, p-Coumaric acid, Syringic acid, Chlorogenic acid, Gallic acid, Hesperidin, Naringenin, Delphinidin 3-glucoside, Cyanidin 3,5-diglucoside, B…	pitaya (Hylocereus undatus) peel	https://doi.org/10.1007/s11694-023-01928-2
9	(−)-Epigallocatechin, Gallic acid, Epicatechin, Rutin, Vanillin, Isoquercitrin, Kaempferol-3-O-rutin, Taxifolin, Myricetin, Quercetin	passion fruit (Passiflora edulis Sims) peel	https://doi.org/10.1016/j.ijbiomac.2023.125229
10	gallic acid, quercetin	banana, mango, and palm fruit peel	https://doi.org/10.1016/j.jscs.2023.101653
11	gallic acid, protocatechuic acid, (+)-catechin, vanillic acid, caffeic acid, β-resorcylic acid, p-coumaric acid, ferulic acid, sinapic acid, naringin, rutin, quercetin, kaempferol	pomegranate (Punica granatum L.) peels	https://doi.org/10.3390/pr11061767
12	Gallic acid, Caffeic acid, Ellagic acid, Quercetin	Yellow Passion Fruit Peel Flour (Passiflora edulis f. flavicarpa)	https://doi.org/10.3390/metabo13060684
13	Chromotropic acid, Quercetin, Gallic acid, Vanillic acid, 4-Hydroxy-3-methoxy benzoic acid, Syringic acid, m-Coumaric acid, Ferulic acid, Vitamin C, Trans-4-hydroxy-3-methoxy cinnamic acid	mango peel	https://doi.org/10.1007/s13399-021-01589-5
14	catechin, caffeic acid, epicatechin, rutin, naringin, hesperidin, luteolin, quercetin, naringenin, kaempferol, hesperetin	Orange-Peel	https://doi.org/10.3390/ijms24097963
15	Gallic acid, Syringic acid, Hesperidin, Procyanidin B1, Procyanidin B2, Epigallocatechin gallate, Epicatechin, Epicatechin gallate, Procyanidin A2, Caftaric acid, Chlorogenic acid, Caffeic acid, p-coumaric acid, Quercetin 3-Glucoside, Rutin, Kaempferol 3-glucoside, Cyanidin 3-glucoside	jaboticaba peel	https://doi.org/10.1016/j.jics.2023.100995
16	Cyanidin-3-O-glucoside, ellagic acid, delphinidin-3-O-glucoside	Jabuticaba (Plinia spp.) Peel Flours	https://doi.org/10.3390/foods12071488
17 (without chromatographic analysis)	TPC	pomegranate and kinnow peel	https://doi.org/10.1016/j.foodres.2022.112321
18	hesperidin, naringin, catechin, rutin, quercetin, gallic acid, caffeic acid, p-coumaric acid, and trans-ferulic acid	Orange Peel	https://doi.org/10.31083/j.fbe1504030
19	gallic acid, 3,4-dihydroxybenzoic acid, 4-hydroxyphenylacetic acid, chlorogenic acid, vanillic acid, syringic acid, vainillin, ferrulic acid, 2-hydroxycinnamic acid	Avocado Hass peel	https://doi.org/10.3389/fsufs.2023.1255941
20	quercetin	mango peel	https://doi.org/10.1590/fst.105322
21	Caffeic acid, ellagic acid, Ferulic acid, Gallic acid, Coumaric acid, Protocatechuic acid, Vanillic acid, Syringic acid, Neochlorogenic acid, Chlorogenic acid	tomato (peel), potato (peel), pear (peel), kiwi (peel), garlic (white peels), orange (peel), tangerine (peel), beet peel	https://doi.org/10.1016/j.jenvman.2022.116460
22	Pinoresinol, Hydroxy coniferyl alcohol, Bergaptol, Chalconaringenin, Epigallocatechin, Eriodictyol, Coumarinic acid, Luteolin-7-glucoside, Genistein, Apigenin, Epicatechin, Ferulic acid, p-Coumaric acid, Quercetin, Diosmin, Sinapic acid, Gallocatechin, Rutin, Quercitrin, Catechin	lemon (Citrus limon L.) peels	https://doi.org/10.1007/s00217-022-04100-0
23	Galloyl glucose I, 5-Galloyl quinic acid (Theogallin), Gallic acid, Di-galloyl-glucose, Maclurin-3-C-β-D-glucoside, Maclurin-3-C-(2-O-galloyl)-β-D-glucoside, Catechin, Methyl gallate, Mangiferin, Iriflophenone-3-C-(2-O-galloyl)-β-D-glucoside, Mangiferin-6′-O-gallate, Maclurin-3-C-(2,3-di-O-galloyl)-β-D-glucoside, Mangiferin-3-C-(2,3-di-O-galloyl)-β-D-glucoside, Cumaroyl galloyl glucose, Maclurin-…	mango‘criollo peel	https://doi.org/10.1016/j.foodchem.2022.133738
24	quercetin, quercetin-3-O-glucoside, oleuropein	Onion and olive peel	https://doi.org/10.17113/ftb.60.04.22.7443
25	coumaroycaffeoylquinic acid isomer, kaempferol, isorhamnetin, hydroxycinnamic acid derivative, quercetin	coir fibre from the husk generates coconut coir dust	https://10.26538/tjnpr/v6i7.16
26	Gallic acid, catechin, epicatechin, coumaric acid, quercetin	cacao (Theobroma cacao L.) pod husk	https://doi.org/10.1016/j.fbp.2022.05.011
27 (wastewater)		olive-mill wastewater	https://doi.org/10.1016/j.chemosphere.2022.134438
28 (non-phenolic compounds)		Cocoa Pod Husk	https://doi.org/10.1007/s13596-020-00543-6
29	Gallic acid, 3,4-Dihydroxybenzoic acid, 5-O-caffeoylquinic acid, Procyanidin B1, Procyanidin B3, 5-Coumaroylquinic acid, Catechin, (+)-Epigallocatechin-(2β->O->7′,4β->8′)-epicatechin or isomers, B-type (epi)catechin trimer, Manniflavanone isomer, Procyanidin B2, 2,3-Dihydroxybenzoic acid, A-type [(epi)gallocatechin-(4α->8)-(epi)catechin] dimer, Catechin-(4α->8)-kaempferol dimer, Hydrojuglone gluc…	Carya cathayensis Sarg. peels	https://doi.org/10.1016/j.foodchem.2021.131042
30	quercetin-3-glc, vanillic acid, caffeic acid, ferulic acid, gallic acid, epicatechin	banana peels (Musa paradisiaca L.)	https://www.myfoodresearch.com/uploads/8/4/8/5/84855864/_19__fr-2021-152_pham.pdf
31	Citric acid, Coumarin, Caffeic acid, 4-Vinylphenol, Rutin, Hyperoside, Naringin, Isorhamnetin, 2-Coumaric acid, Ononin-O-acetate, Didymin, Naringenin, Pyrogallol, Deacetylnomilinic acid, Limonin	Australian finger limes (Citrus australasica L.) peel	https://doi.org/10.3390/app12031712
32	Gallic acid, Quinic acid, Protocatechuic acid, Catechin, Chlorogenic acid, Caffeic acid, Ferulic acid, Rutin	Banana peel	https://doi.org/10.3390/horticulturae8010070
33	3,5-Dihydroxybenzoic acid, Rutin, Isoquercitrin, Kaempferol 3-O-rutinoside, Ferulic acid, Pipecolic acid, Coumaric acid, 3,4,5-Trimethoxyphenyl beta-D-glucopyranoside (Koaburside), Anthranilic acid, Rutin, Isoquercitrin, 2’-Hydroxy-4’-methoxyacetophenone (Paeonol), 4-Acetyl-2-prenylphenol, Quercetin-deoxyhexosyl-pentoside, Rubinaphthin A, Dihydroferulic acid	Umbu Fruit Peel	https://doi.org/10.3390/molecules27020410
34 (without chromatographic analysis)	TPC	Shells from P. insignis	https://doi.org/10.3390/biom11121767
35	Gallic acid, Neochlorogenic acid, Procyanidin dimer B, Catechin, Epigallocatechin, Chlorogenic acid/caffeoylquinic acid, Epicatechin, Taxifolin, p-Coumaric acid, Ferulic acid, Quercetin-hexose, Quercetin, Kaempferol, Isorhamnetin, Syringic acid, Succinic acid, Syringic acid, Vanillic acid, Dihydrocaffeic acid/Ethyl protocatechuate, Vanillin, Gentisic acid/Protocatechuic acid, Caffeic acid, Quinic…	avocado peel	https://doi.org/10.1016/j.biortech.2021.125981
36	Gallic acid, (+)-Catechin, (+)-Gallocatechin, Ellagic acid, Monogalloyl-hexoside, Ellagic acid-pentoside, Ellagic acid-deoxyhexoside, Ellagic acid-hexoside, Digalloyl-hexoside, HHDP Galloyl hexoside, Punicalin, Punicalagin α, Punicalagin β	Pomegranate (Punica granatum) peel	https://doi.org/10.1016/j.foodchem.2021.130159
37 (non-phenolic compounds)		pineapple by‐products (peel	https://doi.org/10.3390/antiox10111767
38	apigenin, caffeic acid, catechin, chlorogenic acid, ferrulic acid, gallic acid, hydroquinone, naringenin, p-coumaric acid, rosmarinic acid	citrus aurantium (L) peel	https://doi.org/10.3390/biom11111555
39	Dihydro-4-hydroxy-2(3H)-furanone, 2-Methoxy-4-vinylphenol, 5-Formylsalicylaldehyde, 2,6-Dimethoxyphenol, Methyl 4-formylbenzoate, Vanillin, 4-Hydroxybenzeneethanol, 3,4-Dihydroxyphenyl-2-propanone, β-(4-Hydroxy-3-methoxyphenyl)propionic acid	Olive bark	https://doi.org/10.1002/bbb.2283
40	k-strophanthidin, haploperoside, (6S,9S)-roseoside, luteolin 7-O-rutinoside, benzyl 2-O-acetyl-4-O-(3-O-allyl-β-d-galactopyranosyl)-β-d-glucopyranoside, naringin, naringenin, 4-ethyl-7-methyl-5-(2-oxopropoxy)-2H-chromen-2-one (isomer 1), 4-ethyl-7-methyl-5-(2-oxopropoxy)-2H-chromen-2-one (isomer 2), 4-ethyl-7-methyl-5-(2-oxopropoxy)-2H-chromen-2-one (isomer 3), 4-ethyl-7-methyl-5-(2-oxopropoxy)-2…	Citrus ✕ paradisi peel	https://doi.org/10.1016/j.lwt.2021.112158
41	Gallic acid pentoside, Swertisin, Galloylhexose, (epi)catechin hydrate, dimethylisoorientin, Gallic acid pentoside, (epi)catechin hydrate, Feruloyl-malic acid, Gallic acid dimer, Galloyl-(epi)catechin, dicaffeoylquinic acid, α-mangostin, Fukugetin	Peels from four different species belonging to the Passifloraceae family and the Passiflora L. genus (P. edulis sims edulis, P. ligularis juss., P. tripartita var. mollissima, and P. edulis sims flavicarpa)	https://doi.org/10.1016/j.foodres.2021.110455
42	Quinic acid, Citric acid, Syringic acid, 3-O-caffeoylquinic acid, Penstemide, Procyanidin dimer B (isomer 1), 4-hydroxybenzoic acid, Tyrosol-glucosylpentoside, Procyanidin dimer B (isomer 2), 5-O-caffeoylquinic acid, (+)-Catechin, 4-O-caffeoylquinic acid, Procyanidin dimer B (isomer 3), Procyanidin B2, Procyanidin dimer B (isomer 4), (-)-Epicatechin, Procyanidin dimer B (isomer 5), Proc. trimer A…	avocado peel	https://doi.org/10.1016/j.foodchem.2021.129300
43	Galloyl glucose Gallotannin, Gallic acid 3-O-gallate Gallotannin, Mangiferin Xanthonoid, Prodelphidinin trimer C-GC-C Proanthocyanidin trimer, Tetra-galloyl glucose Gallotannin, Penta-galloyl glucose Gallotannin, Rhamnetin-3-[600-2-butenoil-hexoside] Flavonoid, Apigenin 7-O-diglucuronide Flavone, Cyanidin 3-O-(600-malonyl-300-glucosyl-glucoside)	Mexican “Ataulfo” mango peels	https://doi.org/10.1002/pca.2997
44	2,4-Ditertbutylphenol, Dibutyl phthalate, Deoxy-celidoniol, Cycloaudenol, Cycloeucalenol acetate, Thumbergol	banana (Musaacuminata) peels	https://doi.org/10.5958/2395-146X.2021.00074.0
45	chlorogenic acid, rutin, ellagic acid	akebia trifoliata peels	https://doi.org/10.3390/foods10061432
46	Quinic acid, Galloyl glucose isomer I, Galloyl glucose isomer II, Gallic acid, Galloyl glucose isomer III, Galloyl glucose isomer IV, Digalloyl diglucoside, Digallic acid, Mangiferin, Ethyl gallate, Quercetin glucoside isomer I, Quercetin glucoside isomer II, Galloyl ethylgallate isomer I, Galloyl ethylgallate isomer II, Galloyl ethylgallate isomer III, Quercetin, Ethyl trigallate, Heptagalloylgl…	pre-extracted mango peel	https://doi.org/10.1016/j.lwt.2020.110414
47	Hesperidin, Narirutin, Rutin, Chlorogenic Acid, Thymol, Carvacrol	mandarin peel (Citrus unshiu var. Kuno)	https://doi.org/10.3390/foods10051043
48 (mixture of residues)		albedo, flavedo and rests of pulp of the orange	https://doi.org/10.3390/foods10051120
49 (without chromatographic analysis)	Tpc	Orange peel	https://doi.org/10.1016/j.renene.2020.05.108
50	Caffeic acid hexoside I, Caffeic acid hexoside II, Ferulic acid hexoside I, 5-O-p-Coumaroylquinic acid, p-Coumaric acid, cis-p-Coumaric acid derivative, cis-p-Coumaric acid hexoside, Chlorogenic acid derivative, Quercetin-3-rutinoside, Kaempferol-3-rutinoside, Quercetin-pentosylrutinoside, Kaempferol-pentosylrutinoside	Tomato Peel Waste	https://doi.org/10.1007/s11130-020-00831-1
51	Hexahydroxydiphenoyl-glucoside b2, Hexahydroxydiphenoyl-glucoside, Hexahydroxydiphenoyl-glucoside, Punicalin, Galloyl-hexahydroxydiphenoyl-glucoside, α-Punicalagin, Pedunculagin I, β-Punicalagin, Corilagin, Ellagic acid-glucoside, Granatin B, Quercetin-3-O-rhamnoside, Ellagic acid	pomegranate peels	https://doi.org/10.1111/jfpp.14409
52	furfural, theobromine, caffeine.	cocoa husk and pod husk	https://doi.org/10.1002/jsfa.9996
53	Ellagic acid, Gallic acid, Caffeic acid, Delphinidin 3,5-diglucoside, Chlorogenic acid, Valoneic acid dilactone, Catechin, Epicatechin, Rutin, Granatin A, Granatin B	pome-granate peel	https://doi.org/10.1155/2020/6615118
54	5-Methylfuran-2-carbaldehyde, 1,2-Benzenediol, 1,2,3-Benzenetriol, 3-Hydroxybenzoic acid, Hexadecanoic acid, 9-Octadecenoic acid, Beta-tocopherol, 2,4-Di-tert-butylphenol	N. lappaceum Peel	https://doi.org/10.1155/2020/4301891
55	mangiferin	ripe mango (Mangifera indica L.) peel	https://doi.org/10.1177/1082013219870010
56	Gallic acid, 4-Hydroxybenzoic acid, Catechin, Chlorogenic acid, Epicatechin gallate, Luteolin, Ellagic acid, Myricetin	Myrciaria cauliflora Peel	https://doi.org/10.1007/s12161-019-01566-9
57	Orsellinic acid-2-O-β-glucoside, (epi)catechin glucoside, Glucosyringic acid, Procyanidin dimer, Procyanidin trimer, Quercetin-glucoside, Luteolin-glucoside, Quercetin 3-O-(6″-acetyl-glucoside), Apigenin-8-C-glucoside (Vitexin), Luteolin 3-O-acetyl-glucoside, Myricetin-3-O-(6″-galloyl)-glycoside, Apigenin 7-(6″-O-acetyl)-glucoside, (epi)catechin glucoside isomer, Protocatechualdehyde acid, Catech…	Passiflora species peels	https://doi.org/10.1016/j.scitotenv.2019.134030
58	catechin	Cocoa husks	https://doi.org/10.13057/biodiv/d201222
59	p-Coumaric acid, trans-Ferulic acid, Naringin, Hesperidin, Rutin, narangin	Citrus peels	https://doi.org/10.1016/j.foodchem.2019.05.136
60	Betanin, Isobetanin, Gomphrenin I, (Iso)phyllocactin, 17-Decarboxy-betanin, Betanidin, Isobetanidin, Piscidic acid, 3-O-Feruloylquinic acid, cis Caffeic acid, Ferulic acid hexoside, Isorhamnetin-O-hexoside-O-(di-deoxyhexosyl-hexoside), Isorhamnetin-O-hexoside-(deoxyhexosyl-hexoside), Apigenin-O-hexoside, Isorhamnetin-dirutinoside, Isorhamnetin-O-(di-deoxyhexosyl-hexoside), Isorhamnetin-O-(deoxyhe…	Opuntia fruit peels	https://doi.org/10.3390/molecules24193618
61	Bis-HHDP-glucose, Quercetin-C-rhamnoside, Delphinidin-3-glucoside, Cyanidin-3-glucoside, Quercetin isomer, Ellagic acid pentoside, Myricetin-O-rhamnoside, Ellagic acid, Quercetin-O-rhamnoside, Galloyl-bis-HHDP-glucose, Quercetin	Jabuticaba peel (Plinia cauliflora)	https://doi.org/10.1016/j.foodres.2019.01.010
62 (without chromatographic analysis)	TPC	jaboticaba peel's	https://doi.org/10.1016/j.foodres.2019.01.010
63	4-Aminobenzoic acid, Cinnamic acid, p-Anisic acid, Vanillin, Protocatechuic acid, Umbelliferone, p-Coumaric acid, Vanillic acid, Gallic acid, Caffeic acid, Ferulic acid, Syringic acid, Ellagic acid, Aromadendrene, Catechin, Kaempferol, Eriodictyol, Taxifolin, Quercetin, Isoquercetin, Myricetin, Rutin	feijoa (Acca sellowiana (O. Berg) Burret) peel	https://doi.org/10.1016/j.supflu.2018.12.016
64	p-Hydroxybenzaldehyde, p-Hydroxyphenylacetaldehyde, p-Hydroxybenzoic acid, Cinnamic acid, p-Hydroxyphenylacetic acid, Protocatechuic acid, Vanillic acid, Gallic acid, Caffeic acid, Ferulic acid, Syringic acid	husk of rough rice	https://doi.org/10.1016/j.foodchem.2018.09.011
65	gallic acid, punicalin, granatin, punicalagin A, punicalagin, B, ellagic acid, ellagic acid derivatives	Pomegranate Peel	https://doi.org/10.3389/fmicb.2019.00660
66	Syringic acid hexoside isomer 1, Feruloyl hexoside isomer 1, Protocatechuic acid hexoside, Feruloyl hexoside isomer 2, Hydroxybenzoic acid hexoside, Feruloyl hexoside isomer 3, Caffeoyl dihexoside isomer 1, Dihydroxybenzoic acid pentoside, Vanillic acid hexoside isomer 1, 4-hydroxybenzoic acid, Caffeoyl dihexoside isomer 2, Caffeoyl hexoside isomer 1, Syringic acid hexoside isomer 2, Syringic aci…	araticum peel	https://doi.org/10.1016/j.ultsonch.2018.09.002
67	1-O-caffeoylquinic acid, Chlorogenic acid, 4-O-caffeoylquinic acid, Caffeic acid, Bis(dihydrocaffeoyl)-spermidine, 5-O-feruloylquinic acid, Tris(dihydrocaffeoyl)-spermidine, Ferulic acid derivative, N-[2-hydroxy-2-(4-hydroxyphenyl)ethyl] ferulamide, 3,4-di-O-caffeoylquinic acid, 3,5-di-O-caffeoylquinic acid, 4,5-di-O-caffeoylquinic acid	potato peels	https://doi.org/10.1016/j.foodchem.2018.06.154
68	gallic acid, p-coumaric acid, ferulic acid, caffeic acid, trans-cinnamic acid, flavone and thymol	orange peel waste	https://doi.org/10.1016/j.seppur.2018.05.052
69	3,4-dihydroxyphenylacetic acid, Protocatechuic acid, Pyrocatechol, 3-O-caffeoylquinic acid, Procyanidin dimer B isomer 1, Tyrosol-glucosyl-pentoside, 4-hydroxybenzoic acid, Procyanidin dimer B isomer 2, 5-O-caffeoylquinic acid, Vanillic acid, (+)-Catechin, 4-O-caffeoylquinic acid, Procyanidin dimer B isomer 3, Procyanidin dimer B isomer 4, (−)-Epicatechin, Vanillin, Procyanidin dimer B isomer 5, …	avocado peel	https://doi.org/10.1002/elps.201700379
70 (without chromatographic analysis)	TPC	Cocoa Pod Husk (Thebroma Cacao l.)	https://10.1088/1742-6596/1028/1/012013
71	gallic acid, galloyl glucose, galloyl-hexahydroxydiphenoyl-hexose, granatin A, gallocatechin, punicalagin α, peduncalagin I, phellatin, ellagic acid glucoside, punicalagin β, catechin, ellagic acid glucoside, prunin, rutin, ellagic acid pentoside, punigluconin, ellagic acid	Pomegranate peel	https://doi.org/10.1007/s00216-018-0854-8
72	cis-11-octadecenoic acid methyl ester, momilactone A, momilactone B, n-hexadecanoic acid methyl ester, 4-((1E)-3-hydroxy-1-propenyl)-2-methoxyphenol, methyl (2E)-3-(4-hydroxyphenyl)-2-propenoate, trans-p-coumaric acid, 3-hydroxy-4-methoxybenzoic acid, L-lactic acid, butanoic acid, catechol, hexanoic acid, 4-hydroxybenzenepropanoic acid, phenol, dihydrobenzofuran	rice husk	https://doi.org/10.3390/su10051356
73	Quinic acid, Gallic acid, Protocatechuic acid, Catechin, Chlorogenic acid, 4-Hydroxybenzoic acid, Epicatechin, Caffeic acid, Gentisic acid, p-Coumaric acid, Sinapic acid, Ferulic acid, Rutin, Quercetin, Naringenin, Apigenin	araticum fruits (Annona crassiflora Mart.) peels	https://doi.org/10.1016/j.foodchem.2017.11.120
74	Perseitol, Quinic acid, Malic acid, Citric acid, Succinic acid, Protocatechuic acid, Hydroxytyrosol glucoside, Procyanidin dimer B (isomer 1), Gentisic acid, 3-O-caffeoylquinic acid, Procyanidin dimer B (isomer 2), Procyanidin trimer B (isomer 1), Tyrosol glucoside, 4-hydroxybenzoic acid, (+)-Catechin, Procyanidin trimer A (isomer 1), Tyrosol-hexoside-pentoside, Penstemide, Procyanidin B2, Vanill…	avocado peel	https://doi.org/10.1016/j.foodchem.2017.12.011
75	Gallic acid, rutin, quercetin, naringin, hesperidin, naringenin	kaffir lime peel	ANTIDIABETIC POTENTIAL OF KAFFIR LIME PEEL EXTRACT
76	Galloyl glycoside, Gallic acid, Galloyl quinic acid, Caffeoyl hydroxycitric acid, Digallic acid, Mangiferin, Hyemaloside A, Ethyl gallate, Coumaric acid, Quercetin hexoside I, Mangiferin isomer I, Quercetin hexoside II, Methyl digallate ester, Mangiferin isomer II, Hexagalloyl glucose, Quercetin	mango (Mangifera indica cv. ataulfo) peels	https://doi.org/10.3390/ijms19020514
77	gallic acid, protocatechuic acid, 4-hydroxybenzoic acid, caffeic acid, ferulic acid	Citrus sinensis peel	https://10.7717/peerj.5331
78	Caffeoylquinic acid derivative 2, Caffeoylquinic acid derivative, 5-Caffeoylquinic acid, 4-Caffeoylquinic acid, 4-p-Coumaroylquinic acid, Coumaroylquinic acid isomer, 4-Fluorocaffeoylquinic acid, Di-feruloylquinic acid derivative, p-Coumaroyl acid derivative, Feruloyl acid derivative, Kaempferol-3-O-glucoside-7-O-rhamnoside with two glucose and rhamnose substitutions, Kaempferol-3-O-glucoside-7-O…	Pitaya peel	https://doi.org/10.1016/j.foodchem.2017.03.061
79	Gallic acid, Chlorogenic acid, Ferulic acid, Coumaric acid, Catechins, Epicatechins, Magniferin, Quercetin, Myrecetin, Rutin, Kaempferol	Mango Peel	https://doi.org/10.1111/jfpp.13028
80	Quinic acid, Citric acid, Galloyl diglucoside, Galloylglucose, Galloylglucose isomer I, Galloylglucose isomer II, Gallic acid, Vanillic acid glucoside, 5-Galloylquinic acid, Galloylglucose isomer III, Galloylglucose isomer IV, p-Hydroxybenzoic acid glucoside, Galloylglucose isomer V, 3-Galloylquinic acid, Galloyl diglucoside isomer II, Galloyl diglucoside isomer III, Galloyl diglucoside isomer IV…	Mango peel	https://10.1002/elps.201500439
81	gallic acid, ferulic acid, epicatechin	orn husk (CH), peanut husk (PNH), coffee cherry husk (CCH)	https://doi.org/10.1007/s13197-014-1295-9
82	punicalagin	pomegranate peel	https://doi.org/10.1080/10826076.2013.825843
83 (mixture of residues)		blueberry peel, seeds, and pulp	https://doi.org/10.1016/j.supflu.2014.07.025
84	Maclurin-3-C-β-D-glucoside, Di-galloyl-glucose, Di-galloyl-glucose, Maclurin-3-C-(2-O-galloyl)-β-D-glucoside, Iriflophenone-3-C-(2-O-galloyl)-β-D-glucoside, Mangiferin, Quercetin-3-O-diglycoside, Quercetin pentoside, Quercetin pentoside, Quercetin-3-O-rhamnoside (quercitrin), Quercetin pentoside, Ethyl p-trigallate, Rhamnetin hexoside	mango peels	https://doi.org/10.1016/j.foodres.2014.01.012
85	hydroxybenzoic acid, chlorogenic acid, caffeic acid, p-coumaric acid, trans-o-hydroxycinnamic acid	potato peels	https://doi.org/10.1080/10942912.2011.578318

## Sheet: Pulp and pomace
Pulp and pomace (105) by SCOPUS:2013-2023	Compounds	Material	DOI
1	chlorogenic acid, theophylline	Coffee Cherry Pulp	https://doi.org/10.3390/foods12234292		red: manuscripts not-considered for phenolic compounds analysis
2 (peel)		Avocado peel	https://doi.org/10.1016/j.greeac.2023.100083
3	catechin, epicatechin, gallocatechin gallate, and epicatechin gallate, gallic acid, ellagic acid, syringic acid, protocatechuic acid, vanillic acid, and p-hydroxybenzoic acid, procyanidin B1, and procyanidin B2, kaempferol and quercetin, ferulic acid, o-coumaric acid, p-coumaric acid, and caffeic acid	grape pomace	https://doi.org/10.1186/s12906-023-03852-w
4	epicatechin, rutin, naringin, p-coumaric acid, and chlorogenic acid	Fresh red grape pomace (GP) of the “Aglianico” variety, mainly composed of skins and seeds	https://doi.org/10.1016/j.foodchem.2023.136385
5	non-waste		https://doi.org/10.1016/j.foodchem.2023.136395
6 (leaves)	Mandelic acid, Quinic acid, Gallic acid, Caffeic acid, Epicatechin, Catechin hydrate, Chlorogenic acid, Ellagic acid	Fresh leaves of Eucalyptus (globulus and urograndis), Leucaene (diversifolia and leucocephala), Populus (I214 and AF2), Prosopis (alba and juliflora), Robinia, Tagasaste, Ulmus pumila, and Paulownia	https://doi.org/10.1016/j.microc.2023.109231
7	3,5-Dimethoxy-4-hydroxycinnamic acid	Citrus reticulata Pomace	https://doi.org/10.1016/j.focha.2022.100155
8 (review)			https://doi.org/10.1016/j.jclepro.2023.137716
9 (peel)	(+)-Catechin, Quercetin 3-glucoside, (−)-Epicatechin, (−)-Epicatechin gallate, (−)-Epigallocatechin gallate, Procyanidin A2, Procyanidin B1, Procyanidin B2, Kaempferol 3-glucoside, Isorhamnetin, trans-Resveratrol, Caftaric acid, Cafeic acid, p-Coumaric acid, Syringic acid, Chlorogenic acid, Gallic acid, Hesperidin, Hesperidin, Delphinidin 3-glucoside, Cyanidin 3,5-diglucoside, Betanin, Isobetanin	pitaya (Hylocereus undatus) peel	https://doi.org/10.1007/s11694-023-01928-2
10	delphinidin 3-O-glucoside, cyanidin 3-O-glucoside, petunidin 3-O-glucoside, peonidin 3-O-glucoside, malvidin 3-O-glucoside, delphinidin 3-O-acetylglucoside, malvidin 3-O-acetylglucoside, peonidin 3-O-p-coumaroylglucoside, malvidin-3-O-glucoside-ethyl-epicatechin, malvidin-3-O-glucoside-vinylguaiacol, peonidin 3-O-glucoside-pyruvic acid, gallic acid, protocatechuic acid, caftaric acid, coutaric ac…	grape pomace	https://doi.org/10.3390/plants12122242
11	Chlorogenic Acid, Catechin, Epicatechin, Rutin, Quercetin	Peach and Apricot Waste	https://doi.org/10.3390/resources12060072
13	galloyl-glucoside, delphinidin, malvidin, isorhamnetin,e catechin and catechin isomers, myricetin, quercetin, fisetin, quercetin-methyl ether, delphinidin glucoside, malvidin caffeoyl-glucoside, isorhamnetin glucoside, ε-viniferin, Malvidin glucoside, and proanthocyanidin B2, gallic acid	Grape pomaces from Cannonau red wine	https://doi.org/10.1016/j.jclepro.2023.136712
14 (without chromatographic analysis)		stems and pomace	https://doi.org/10.3390/foods12081571
15	benzoic acid, gallic acid, coumaric acid, caffeic acid	Fruit- and Berry-Juice Production (Plums (Prunus domestica); red currants (Ribes rubrum); black currants (Ribes nigrum); gooseberries (Ribes uva-crispa); sour cherries (Prunus cerasus); pumpkins (Cuccurbita spp.)	https://doi.org/10.3390/foods12081615
16 (without chromatographic analysis)		cherry pomace	https://doi.org/10.1016/j.foodchem.2022.134985
17	gallic acid, syringic acid, catechin, rutin, quercetin, kaempferol, naringenin, resveratrol	red grape pomace	https://doi.org/10.1016/j.jarmap.2022.100439
18	vanillic acid and 4-hydroxyphenylacetic acid	Avocado Hass peel	https://doi.org/10.3389/fsufs.2023.1255941
19	3-hydroxytyrosol, Tyrosol, caffeic acid, p-coumaric acid	Olive Pomace	https://doi.org/10.3390/biom13010065
20	malic acid, ascorbic acid, catechin, epi-catechin, rutin, Quercetin O-pentosyl-O-hexoside, Quercetin O-rhamnosyl-rutinoside, Quercetin O-deoxyhexosyl-hexoside, Quercetin O-hexoside, Kaempferol O-hexose-deoxyhexoside, Dihydroquercetin O-deoxyhexoside, Isorhamnetin O-rutinoside, Quercetin O-rhamnoside, Naringenin-O-glucoside, Kaempferol O-rhamnoside	acerola (Malpighia emarginata DC.) pomace	https://doi.org/10.1016/j.foodchem.2022.133718
21	hydroxytyrosol, tyrosol, oleuropein	Olive Mill Pomace	https://doi.org/10.3390/molecules27238620
22 (non-pulp/pomace)		Mango ‘criollo’ by-products	https://doi.org/10.1016/j.foodchem.2022.133738
23	chlorogenic acid, p-coumaric acid, coumaroylquinic acid, cafeic acid glycoside, myricetin-galoyl-glycoside, kaempferol-rhamnoside, kaempferol-glycoside, methyl ellagic acid deoxyhexoside, and apigenin-glucuronide	Pulp Residue from the Caryocar brasiliense Oil	https://doi.org/10.1007/s43450-022-00319-w
24	chlorogenic acid, trigonelline	coffee pulp	https://doi.org/10.1016/j.ultsonch.2022.106127
25	hydroxytyrosol, rutin, oleuropein, gallic acid, syringic acid, hesperidin	olive mill wastes	https://doi.org/10.1016/j.scitotenv.2022.155552
26	H (1: D-(− )-Quinic acid, Gallic acid; Protocatechuic acid, 4-Hydroxybenzoic acid, Catechin; Caffeic acid, Vanillic acid, Epicatechin gallate, Ferulic acid, Sinapic acid, Rutin, Quercetin-3-O-glucoside, Salicylic acid, Quercetin-3-O-rhamnoside, Quercetin	Hazelnut pomaces (pressing residues)	https://doi.org/10.1016/j.foodchem.2022.132633
27	tyrosol, hydroxytyrosol	olive mill pomace	https://doi.org/10.1007/s11694-022-01408-z
28	dihydroxybenzoic acid, coumaric acid, vanillic acid, gallic acid, shikimic acid, ferulaldehyde, dihydroxycoumarin acid, caffeic acid, syringaldehyde, methyl gallate, ferulic acid, syringic acid, sinapaldehyde, hydroxyferulic acid, pinocembrin, vestitol, kaempferol/luteolin, methyl naringenin, aromadendrin, (epi)catechin, procyanidin B2, p-coumaroyl tartaric, kaempferide, quercetin, taxifolin, (ep…	Sweet Cherry Pomace	https://doi.org/10.3390/biom13010065
29 (fermentation residue)		rape pomace	https://doi.org/10.3390/biom13010065
30	Oleuropein, 3-hydroxytyrosol, 4-hidroxibenzoic acid, p-coumaric acid, Rutin	Olive pomace	https://doi.org/10.3390/membranes12030339
31 (without chromatographic analysis)		Bergamot By-Product after the extraction of phenolic compounds	https://doi.org/10.3390/ani12060757
32	Gallic acid, (+)-Catechin, (–)-Epicatechin, Quercetin-3-O-glucoside	grape waste-derived	https://doi.org/10.1016/j.foodchem.2021.131025
33 (without chromatographic analysis)		winery waste	https://doi.org/10.1016/j.scp.2022.100670
34		apricot waste	https://doi.org/10.1108/PRT-04-2020-0040
35 (peel)	Citric acid, Pyrogallol, Caffeic acid, Coumarin, Hyperoside, Rutin, Naringin, 2-Coumaric acid, Didymin, Naringenin, Isorhamnetin	Finger Lime (Citrus australasica L.) peel	https://doi.org/10.3390/app12031712
36	cyanidin-o-glucoside, myricitrin, hyperoside and quercitrin	Myrica rubra Pomace after juice	https://doi.org/10.3390/molecules27030846
37 (non-phenolic compounds)		hardwood species used for pulp and paper production	https://doi.org/10.1016/j.biteb.2021.100832
38 (without chromatographic analysis)		Amazonian bacuri (Platonia insignis mart.) fruit waste	https://doi.org/10.3390/biom11121767
39 (pruning bark)	4-hydroxybenzeneethanol, 3,4-dihydroxybenzeneaceticacid, hexylresorcinol, 4-(3-hydroxy-1-propenyl)-2-methoxyphenol, and 1,3,5-benzenetriol, 1-methyl-N-vanillyl-2-phenethamine, allopurinol, 4-ethoxy-2,5-dimethoxybenzaldehyde,3,4-dihydroxybenzeneacetic acid, 4-(3-hydroxy-1-propenyl)-2-methoxyphenol, 3,4-dihydroxybenzeneaceticacid, 3,5-dimethoxy-4-hydroxyphenylacetic acid, 4-(3-hydroxy-1-propenyl)-2…	Olea europaea L. pruning bark	https://doi.org/10.1002/bbb.2283
40	Hydroxybenzoic acids, gallic acid, Syringic acid, Vanillic acid, Proanthocyanidins, Procyanidin B2, Flavan-3-ols, Catechin, Epicatechin, Flavonol, Quercetin	grape pomace (Vitis vinifera L.)	https://doi.org/10.1016/j.lwt.2021.112066
41	proanthocyanidin, vanillin	Sweet Cherry (Prunus avium L.) Pomace	https://doi.org/10.3390/nu13093242
42	Hydroxytyrosol-1-β-glucoside, hydroxytyrosol, tyrosol, caffeic acid	Olive pomace	https://doi.org/10.3390/chemosensors9080231
43	Phloridzin	Apple Pomace	https://doi.org/10.3390/molecules26144272
44 (wastewater)		olive mill wastewater	https://doi.org/10.1007/s12517-021-07565-7
45	hydroxytyrosol, tyrosol, catechol, 3-hydroxybenzaldehyde, 4-methylcatechol, 3-phenylphenol, and 3-hydroxybenzoic acid	olive pomace	https://doi.org/10.3390/biology10060514
46 (review)		olive pomace	https://doi.org/10.3390/foods10061236
47	caffeic, p-coumaric, dihydroxybenzoic and gallic acid, rutin, resveratrol, quercetin and catechin	grape pomace winery	https://doi.org/10.1016/j.chroma.2021.462128
48	Caffeic acid, Resveratrol, p-Hydroxybenzoic acid	sweet cherry processing	https://doi.org/10.1007/s11694-020-00698-5
49	protocatechuic acid, vanillic acid, syringic acid, chlorogenic acid, ferrulic acid, catechin, epicatechin, caffeic acid, myricetin-3-glucuronide, myricetin-3-glucoside, quercetin-3-glucuronide, querecetin-3-rutinoside, kaempherol-3-glucoside, malividin-3-glucoside, malvidin-3-coumaroyl glucoside, delphinidin-3-glucoside, cyanidin-3-glucoside, petunidin-3-glucoside, peonidin-3-glucoside, malvidin-…	Three red varieties (Tempranillo, Cabernet Sauvignon, and Syrah) Thinning clusters	https://doi.org/10.3390/biom11020227
50	phloridzin, phloretin, quercetin, and quercitrin	apple pomace	https://doi.org/10.1016/j.indcrop.2020.113158
51 (review)		Olive Pomace	https://doi.org/10.3390/molecules26061781
52	Oleoside 1, oleoside 2, Hydroxytyrosol, hydroxytyrosol glucoside, Oleoside 3, Elenolic acid glucoside 1, Elenolic acid glucoside 2, Elenolic acid glucoside 3, Tyrosol, sacolagonoside, Trans p-coumaric acid 4-glucoside, Caffeic acid, Elenolic acid glucoside 4, Luteolin-4′,7-O-diglucoside, β-OH-verbascoside 1, β-OH-verbascoside 2, vanillin, Verbascoside 1, Dimethyloleuropein, Rutin, Verbasciside 2,…	Olive Mill Pomace	https://doi.org/https://doi.org/10.3390/molecules26010007
53 (without chromatographic analysis)	TPC	grape pomace	https://doi.org/10.1080/14786419.2020.1815741
54	gallic acid, 4-hydroxybenzoic acid, Syringic acid, ferrulic acid, p-coumaric acid	Ripe and unripe inajá (Maximilia maripa) pulp after oil extraction	https://doi.org/10.1016/j.foodchem.2020.127333
55 (non-phenolic compounds)	Profiling of the formation of lignin-derived monomers and dimers from Eucalyptus alkali lignin		https://doi.org/10.1039/d0gc01658f
56	oleuropein, luteolin, 3-hydroxytyrosol, caffeic acid, p-coumaric acid, rutin	Olive mill	https://doi.org/10.3390/antiox9111074
	gallic acid, caffeic acid, hesperidin, resveratrol, and quercetin	Wine lees	https://doi.org/10.3390/antiox9111074
57	Delphinidin-3-galactoside, Delphinidin-3-glucoside, Cyanidin-3-galactoside, Delphinidin-3-arabinoside, Cyanidin-3-glucoside, Petunidin-3-galactoside, Cyanidin -3- arabinoside, Petunidin-3- glucoside, Delphinidin, Peondin-3- galactoside, Petunidin -3- arabinoside, Peondin -3- glucoside, Malvidin -3- galactoside, Peondin -3- arabinoside, Malvidin-3- glucoside	pomaces of Vaccínium myrtíllus and Vaccínium vítis-idaéa	https://doi.org/10.1051/e3sconf /202017603019
58	chlorogenic acid, caffeine	Coffee pulp	https://doi.org/10.1002/jsfa.9996
59	Benzoic acid, 3-Hydroxybenzoic acid, 4-Hydroxybenzoic acid, p-coumaric acid, gallic acid, ferulic acid, caﬀeic acid, sinapic acid, Delphinidin-3-O-glucosidea, Cyanidin-3-O-glucosidea, Malvidin-3-O-glucosidea, procyanidin B1, catechin, Epicatechin, Quercetin-3-O-galactoside, Kaempferol-3-O-glucosidea, quercetin, kaempferol	grape pomace	https://doi.org/10.1155/2020/6615118
60 (peel)		Passiflora species peels	https://doi.org/10.1016/j.scitotenv.2019.134030
61	Caffeoylputrescine, apigenin 7-O-glucoside, oleuropein, Oleuropein aglycone, Isohamnetin, Quercetin-3-O-rutinoside, Ferulic acid glucoside aglycone, quercetin 3,7,-O-glucoside, 3,4-DHPEA-EA, quercetin-3-O-rutinoside, diligustilide, ferulic acid glucoside, 4-p-coumaroylquinic acid, deacetoxyoleuropein aglycon	Olive Pulp	https://doi.org/10.2478/s11686-019-00113-0
62	Gallic acid, Protocatechuic acid, Catechin, Vanillic acid, Syringic acid, Epicatechin, Isoquercitrin, Rutin, Quercitrin, Quercetin, Luteolin	pomace of Vitis vinifera	https://doi.org/10.3390/biom9100529
63	Aldehydic form of decarboxymethyl elenolic acid, Luteolin-7-O-rutinoside, Luteolin-7-glucoside, Oleuropein, Luteolin-7-glucoside or isomer, Pinoresinol, Acetoxypinoresinol, Ligstroside, Naringenin, Luteolin, Apigenin	Olive Pomace	https://doi.org/10.3390/molecules24173108
64	gallic acid, p-coumaric acid, (+)-catechin, syringic acid, malvidin-3-O-glucoside	Syrah grape pomace	https://doi.org/10.1016/j.foodchem.2019.01.037
65	Gallic acid, oumaric acid, ferulic acid, trans-resveratrol, caffeic acid	grape pomace	https://doi.org/10.1007/s11694-018-00027-x
66 (without chromatographic analysis)	TPC	Olive pomace	https://doi.org/10.1007/s13399-019-00400-w
67	Hydroxytyrosol, Tyrosol, D(+)-Erythro-1-(4-hydroxy-3-methoxy)-phenyl-1,2,3-propantriol, Oleuropein derivative, Oleoside, Oleoside riboside, Aldehydic form of decarboxymethyl elenolic acid, Elenolic acid derivative, Oleoside digluside, Verbascoside derivative, Caffeoyl-6′-secologanoside, Pinoresinol, Comselogoside	Olive pomace	https://doi.org/10.1016/j.scitotenv.2018.06.350
68 (non-phenolic compounds)		Olive vegetation water and solid skin, pulp, and seed fragments	https://doi.org/10.3390/nu10111653
69	Hydoxytyrosol, Tyrosol Oleuropein, 3,4-dihydroxybenzoic acid, vanillic acid, homovanillic acid, p-hydroxybenzoic acid	Olive Pomace	https://doi.org/10.3390/molecules23082070
70 (fruits)			https://doi.org/10.1371/journal.pone.0202415
71 (non-phenolic compounds)			https://doi.org/10.1021/acsomega.8b00854
72 (peel)		pomagranate peel	https://doi.org/10.1007/s00216-018-0854-8
73 (fruit parts)		fruit parts	https://doi.org/10.1016/j.foodchem.2017.11.120
74 (peel)		avocado peel	https://doi.org/10.1016/j.foodchem.2017.12.011
75	Malvidin-3-glucoside, Quercetin-3-hexoside, Caftaric acid, p-Coumaric acid, Catechin dimer, (+)-Catechin, (−)-Epicatechin	País grape pomace	https://doi.org/10.3390/beverages4010004
76	cyanidin-3-O-rutinoside, cyanidin-3-O-glucoside	small fragments from mechanical abrasion during the pulp extraction process juçara juice	https://doi.org/10.1007/s11130-017-0651-0
77	esperidin, chlorogenic acid, caffeic acid, p-coumaric acid	Lemon (Citrus limon L.) pomace from juice processing	https://doi.org/10.1016/j.fbio.2017.11.001
78 (fruits)		tropical fuits	https://doi.org/10.2174/1573407213666170530080010
79	Catechin, epicatechin, Epigallocatechin gallate, Epicatechin gallate, Epigallocatechin, galic acid, Protocatechuic acid, Chlogenic acid, cis-Piceid, cisResveratroloside, Quercetin	White pomace, derived from a mix (60:40) of V. vinifera cv. Trebbiano and Verdicchio from wine production	https://doi.org/10.1016/j.nbt.2017.07.002
80	gallic acid, vanillic acid, caffeic acid, p-coumaric acid, ferulic acid, trans-resveratrol stilbene	grape pomace samples (Vitis labrusca, Bordeaux variety) from the red wine processing apple pomace samples (Malus domestica, Fuji variety) from juice processing	https://doi.org/10.21577/0103-5053.20170014
81 (non-phenolic compounds)		blackberry seeds are produced as a pomace	https://doi.org/10.1002/jsfa.8216
82 (peel)	mango peels		https://doi.org/10.1111/jfpp.13028
83 (non-phenolic compounds)	volatile compounds	grape pomace	http://dx.doi.org/10.4067/S0718-58392017000300234
84	Mv-3-O-glucoside, Vitisin B (Mv derivative), Mv-3-(6′′-acetylglucoside), Mv-3-(6′′-p-coumaroylglucoside)	grape pomace	https://doi.org/10.3390/separations4010009
85	vanillin acid, sinapic acid	olive pomace	http://dx.doi.org/10.3923/jbs.2017.320.333
86	phloridzin, phloretin, protocatechuic acid, chlorogenic acid, caffeic acid, ferulic acid, isoferulic acid, myrecetin, quercetin, glucosides, galactosides, rutinosides of cyanidin, malvidin, delphinidin, peonidins, catechin, epicatechin, epigallocatechin, epigallocatechin gallate	cranberry pomace from juice	https://doi.org/10.31989/ffhd.v6i11.292
87	Cyanidin arabinoside, cyanidin xyloside, (Epi)gallocatechin, Cyanidin glucoside, cyanidin galactoside, Procyanidin dimer, Delphinidin arabinoside, Prodelphinidin dimer, Quercetin pentoside, Quercetin glucoside, Quercetin galactoside, Prodelphinidin dimer, Petunidin-p-coumaroyl glucoside, Procyanidin trimer, Chlorogenic acid, Dicaffeoylquinic acid, Quercetin rutinoside, quercetin rhamnosylgalactos…	black chokeberry pomace (Aronia melanocarpa)	http://dx.doi.org/10.1016/j.chroma.2016.09.033
88	Delphinidin-3-O-glucoside, Petunidin-3-O-glucoside, Peonidin-3-O-glucoside, Malvidin-3-O-glucoside, Pt-gls-pyruvate derivative, Dp-3-(6″-acetylglucoside), Mv-3-gls-pyruvate (Vitisin A), Vitisin B (Mv derivative), Cn-3-(6″-acetylglucoside), Pt-3-(6″-acetylglucoside), Pn-3-(6″-acetylglucoside), Mv-3-(6″-acetylglucoside), Dp-3-(6″-p-coumaroylglucoside), Mv-3-(6″-caffeoylglucoside), Cn-3-(6″-p-coumar…	Syrah and the byproducts produced after its vinification procedure were obtained from the “Ktima Gerovassiliou” winery	https://doi.org/10.1016/j.jff.2016.06.033
89 (waste water)	olive waste water		https://doi.org/10.2166/wst.2016.181
90	Delphinidin-3-O-glucoside, Petunidin-3-O-glucoside, Peonidin-3-O-glucoside, Malvidin-3-O-glucoside, Pt-gls-pyruvate derivative, Dp-3-(6″-acetylglucoside), Mv-3-gls-pyruvate (Vitisin A), Vitisin B (Mv derivative), Cn-3-(6″-acetylglucoside), Pt-3-(6″-acetylglucoside), Pn-3-(6″-acetylglucoside), Mv-3-(6″-acetylglucoside), Dp-3-(6″-p-coumaroylglucoside), Mv-3-(6″-caffeoylglucoside), Cn-3-(6″-p-coumar…	red grape pomace	https://doi.org/10.3390/separations3020018
91 (peel, seed, and seed husk)	mango and its by-products (peel, seed, and seed husk)		https://doi.org/10.1002/elps.201500439
92 (mixture of residues)	a semisolid residue composed of olive peels, pulp, seeds, and ground stones		http://dx.doi.org/10.1016/j.foodchem.2015.04.022
93	Gallic acid, Syringic acid, Procyanidin B1, Procyanidin B2, Catechin, Epicatechin, Epicatechin gallate, Quercetin 3-b-D-glucoside, Delfinidin 3-glucoside, Peonidin 3-O-glucoside, Malvidin 3-glucoside	Chenin Blanc, Petit Verdot, and Syrah grape pomaces	http://dx.doi.org/10.1016/j.foodchem.2015.02.087
94 (non-phenolic compounds)			http://dx.doi.org/10.1016/j.jaap.2015.04.002
95	Gallic acid, Protocatechuic acid, Caftaric acid, Procyanidin B, Procyanidin B, (+)-Catechin, Vanillic acid, Procyanidin trimer, Procyanidin B4, Procyanidin B2, (−)-Epicatechin, Epicatechin-3-O-gallatea, Procyanidin gallates	pomaces from four grape varieties (Vitis vinifera L.)	http://dx.doi.org/10.1002/jsfa.6856
96		tea seed pomace from camellia	http://dx.doi.org/10.1021/jf503192x
97 (review)			https://doi.org/10.3390/ijms150915638
98	Epicatechin gallate, Catechin hydrate, Caffeic acid, Ferulic acid, Gallic acid, Isorhamnetin, Kaempferol, Myricetin, p-Coumaric acid, Quercetin, Trans-resveratrol	dried grape pomace	https://doi.org/10.1002/fsn3.136
99 (fruit)		litchi pulp	https://doi.org/10.1186/1472-6882-14-9
100 (mixture of residues)		blueberry peel, seeds, and pulp.	https://doi.org/10.1016/j.supflu.2014.07.025
101 (seeds)		Brazilian cherry seeds are a waste product from juice	https://doi.org/10.1016/j.foodchem.2013.08.065
102 (review)			https://doi.org/10.1021/jf402586f
103	Chlorogenic acid, Syrigin acid, Procyanidins B2, caffeic acid, Cinnamic acid, Phlorizin, quercetin, Hyperin	industrial apple pomace	https://doi.org/10.1002/jsfa.6066
104	Chlorogenic, caffeic, 4-hydroxybenzoic, p-coumaric, vanillic, trans-o-hydroxycin-namic, cinnamic, sinapic acids	sesame cake and sesame cake from sugar production	https://doi.org/10.1080/10942912.2011.578318
105	Epicatechin, Gallic acid, Tannic acid, p-OH-benzoic acid, Vanillic acid, Protocatecuic acid	grape (Vitis vinifera) pomace	https://doi.org/10.1016/j.jbiotec.2012.09.014

## Sheet: Seeds
Seeds (73) by SCOPUS: 2013-2023	Compounds	Material	DOI
1 (without chromatographic analysis)		longan seed	https://doi.org/10.1016/j.fochx.2023.100973		red: manuscripts not-considered for phenolic compounds analysis
2	4-hydroxybenzoic acid, caffeic acid, ferulic acid	Hodgsonia heteroclita Oilseed Cake	https://doi.org/10.3390/foods12234281
3 (peel)		avocado peel	https://doi.org/10.1016/j.greeac.2023.100083
4	Gallic acid, Resveratrol, Resveratrol-3-O-glucoside, Protocatechuic acid, Apigenin-6,8-C-diglucoside, Procyanidin trimer digallate, Procyanidin trimer monogallate, Procyanidin trimer, Procyanidin tetramer isomer I, Procyanidin pentamer, Trigalloyl-HHDP-glucose, Procyanidin tetramer isomer II, Quercetin-3-O-rutinoside, Kaempferol-3-O-rutinoside, Quercetin-3-O-glucoronide, Kaempferol-3-glucoside, L…	Grape Seeds	https://doi.org/10.3390/molecules28217368
5	Gallic acid, Catechin, Caffeic acid, Syringic acid, Vanillin, Coumaric acid, Ferulic acid, Benzoic acid, Protocatechuic acid, Quercetin, 3,4-Dihydroxy-benzoic acid, Rutin hydrate, 4-Hydroxy benzoic acid.	defatted date seed	https://doi.org/10.1016/j.scp.2023.101138
6 (non-residue)		Dipteryx punctata (S. F. Blake) Amshoff	https://doi.org/10.3390/app13179600
7 (marc)		grape marc	https://doi.org/10.3390/su151612221
8 (without chromatographic analysis)	TPC	Vitis vinifera L. (grape) seeds	https://doi.org/10.56499/jppres23.1575_11.2.270
9	(-)-Epigallocatechin, (-)-Epicatechin, Eriodictyol, Phloretin, irilone, Tetrahydroxyisoflavone isomer, Dihydroxybenzoic acid isomer I, Dihydroxybenzoic acid isomer II, Vanillic acid, Dihydroxybenzoic acid isomer III, gallic acid, 3,4-Dihydroxyphenylacetic acid, 4-Hydroxyphenylacetic acid, 2,5-Dihydroxybenzoic acid, Benzoic acid, 4-Hydroxymandelic acid, 3-Hydroxyphenylacetic acid, Phenylacetic aci…	papaya seeds	https://doi.org/10.3390/metabo13030386
10 (peel)		avocado Hass peel	https://doi.org/10.3389/fsufs.2023.1255941
11	rutin, tyrosol, vanillic acid, caffeic acid, vanillin, luteolin 7-O-glucoside, 2,4 hydroxyphenyl, Scopoletin	olive stone	https://doi.org/10.37394/232015.2023.19.86
12 (pomace)	acerola (Malpighia emarginata DC.) pomace		https://doi.org/10.1016/j.foodchem.2022.133718
13	canolol, Sinapine, Sinapic Acid	deffated Canola Seeds	https://doi.org/10.3390/antiox11122411
14	Galloyl glucose I, 5-Galloyl quinic acid (Theogallin), Gallic acid, Di-galloyl-glucose, Maclurin-3-C-β-D-glucoside, Maclurin-3-C-(2-O-galloyl)-β-D-glucoside, m-Digallic acid, Catechin, Methyl gallate, Mangiferin, Iriflophenone-3-C-(2-O-galloyl)-β-Dglucoside, Mangiferin-6́-O-gallate, Maclurin-3-C-(2,3-di-O-galloyl)-β-Dglucoside, Tetra-O-galloyl-glucoside I, Maclurin-3-C-(6́-p-hydroxybenzoylglucosi…	mango ‘criollo’ seed	https://doi.org/10.1016/j.foodchem.2022.133738
15 (hull)		lentil hull	https://doi.org/10.3390/molecules27217471
16	Gallic acid, DHB, Catechin, Caffeic acid, p-Coumaric acid, trans-Ferulic acid, Rutin, Narangin, Myrecetin, Resveratrol, Quercetin, Kaempferol	pressed grape seed residue	https://doi.org/10.1016/j.lwt.2022.113988
17	Gallic acid, Catechin, Protocatechuic acid, Chlorogenic acid, p-Hydroxybenzoic acid, Caffeic acid, Vanillic acid, p-Coumaric acid, Ferulic acid, Rutin	Himalayan Cherry (Prinsepia utilis) leftover waste of seeds after oil extraction	https://doi.org/10.1016/j.scp.2022.100791
18 (non-phenolic compounds)			https://doi.org/10.22067/ifstrj.2021.71556.1072
19 (non-phenolic compounds)			https://doi.org/10.1016/j.jcou.2022.102134
20 (without chromatographic analysis)	TPC	Grape Seed	https://doi.org/10.3390/antiox11071348
21 (prunings, stems, grape pomace and wine lees)		vineyard prunings, stems, grape pomace and wine lees of two varieties, Grenache Rouge-GR (Vitis vinifera L. cv. Grenache Rouge) and Malagouzia-M (Vitis vinifera L. cv. Malagouzia)	https://doi.org/10.1016/j.scp.2022.100670
22 (without chromatographic analysis)	TPC	industrial tomato seeds	https://doi.org/10.1111/jfpp.16123
23	3,4 Dihydroxybenzoic acid, 4-Aminobenzoic acid, 4-Hydroxymethylbenzoic acid, Caffeic acid, Cinnamic acid, Chlorogenic acid, Ellagic acid, Ferulic acid, Gallic acid, Mandelic acid, p-Anisic acid, p-Coumaric acid, Rosmarinic acid, Salicylic acid, Sinapic acid, Syringic acid, Vanillic acid, Apeginin, Catechin, Chrysin, Epicatechin, Eriodictyol, Fustin, Galangina, Hispidulin, Kaempferol, Myricetin, N…	soursop seeds	https://doi.org/10.1016/j.fochx.2021.100164
24 (peel)		peel	https://doi.org/10.3390/biom11121767
25	Gallic acid, (-)-Gallocatechin, Epigallocatechin, D-catechin, Caffeic acid, Epigallocatechin gallate, (-)-Gallocatechin gallate, Vanillin, p-Coumarin, Naringenin-7-O-glucoside, Ferulic acid, Rutin, Quercetin-3-O-galactoside, Kaempferol-3-O-glucoside, Isorhamnetin-3-O-galactoside, Quercetin, Naringenin, Kaempferol, Arecolidine, Arecoline, Arecaine, Guvacoline, Guvacine, Isoguvacine	Arecanut (Areca catechu L.) seed	https://doi.org/10.1016/j.jarmap.2021.100336
26 (non-phenolic compounds)		cotton seed	https://doi.org/10.1016/j.energy.2021.121363
27 (without chromatographic analysis)	TPC	Oil and Seedcake from Seeds of a Greek Cardoon Cultivar	https://doi.org/10.3390/foods10112665
28	Daidzin, Genistin, Daidzein, Genistein	green okara	https://doi.org/10.1002/jsfa.11158
29 (coat)		lentil seed coat	https://doi.org/10.3390/foods10081810
30 (coat)		ellicular pericarp (skin or testa), covering the hazelnut seed	https://doi.org/10.3390/metabo11050296
31	Catechin, Resveratrol, 9 p-Hydroxybenzoic acid	seeds from cherry (Prunus avium)	https://doi.org/10.1007/s11694-020-00698-5
32 (thinning Grape )			10.3390/biom11020227
33	Apigenin, Catechin, Kaempferol, Luteolin, Naringenin, Quercetin, Rutin, Vitexin, 4-hydroxybenzoic, Caffeic, Chlorogenic, Ferulic, Gallic, p-Cumaric, Protocatechuic, Sinapic, Syringic, t-Cinnamic, Vanillic, Vanillin	Pomegranate seed	https://doi.org/10.3390/toxins12120748
34	Vanillic acid, Rutin, Catechin hydrate, Syringic acid, Epicatechin, Chlorogenic acid, Caffeic acid	plum seeds (Prunus domestica linn.)	https://doi.org/10.3390/biom10020294
35 (pulp and husk)		Coffee pulp (CP), cocoa husk (CH), and pod husk (CPH)	https://doi.org/10.1002/jsfa.9996
36 (without chromatographic analysis)	TPC	chopped pepper seeds	https://doi.org/10.1080/10942912.2020.1775646
37	3.4-Dihydroxybenzoic acid, 4-Aminobenzoic acid, 4-Hydroxymethylbenzoic acid, Caffeic acid, Chlorogenic acid, Ellagic acid, Ferulic acid, Gallic acid, Mandelic acid, Methoxyphenylacetic acid, p-Anisic acid, p-Coumaric acid, Salicylic acid, Sinapic acid, Syringic acid, Vanillic acid, Epicatechin, Eriodictyol, Hispidulin, Isorientin, Myricetin, Rutin, Taxifolin, Vitexin, Resveratrol, Coniferaldehyde…	papaya seeds agroindustrial residue	https://doi.org/10.1016/j.bcab.2019.101367
38	Tyrosol-TMS, p-Coumaric acid, TMS, Hydroxityrosol-TMS.	Olive seeds	https://doi.org/10.1007/s00216-019-01970-4
39 (parchment)		coffee parchment	https://doi.org/10.1039/c9fo00544g
40 (without chromatographic analysis)		TPC	https://doi.org/10.3390/resources8020114
41 (bean shell)		cocoa bean shell	https://doi.org/10.3390/nu11040867
42	(+)-Catechin, (−)-Epicatechin, (+)-Gallocatechin, (−)-Epigallocatechin, (+)-Catechin gallate, Procyanidin B1, Procyanidin B2, Galloylated dimers, Monomers glicosides, Myricetin-3-glucuronide, Quercetin-3-galactoside, Quercetin-3-glucuronide, Quercetin-3-glucoside, Laricitrin-3-glucoside, Kaempferol-3-glucoside, Isorhamnetin-3-glucoside, Syringetin-3-glucoside, Caftaric acid, Coutaric acid, Fertar…	grape seeds	https://doi.org/10.1016/j.foodchem.2018.10.072
43	Tyrosol, Syringaldehyde, Vanillic acid, Protocatechuic acid, 7,9-di-tert-butyl-1-oxaspiro[4.5]deca-6,9-diene-2,8-dione, p-Coumaric acid, Gallic acid ethyl ester, Gallic acid, Ferulic acid, Squalene, Epicatechin, Catechin, Flavan-3-ol, Quercetin, Quercetin derivative	grape seed	https://doi.org/10.1016/j.jpba.2018.11.003
44 (peel and marc)		peel and marc (a by-product made up of seeds and peels)	https://doi.org/10.3389/fmicb.2019.00660
45 (residue mixture)		Alperujo—a two-phase olive mill waste that is composed of olive vegetation water and solid skin, pulp, and seed fragments	https://doi.org/10.3390/nu10111653
46	Gallic acid, Vanillic acid, Catechin, Protocatechic acid, Epicatechin, Gallocatechin gallate, Quercetin-3-O-rutinoside, Quercetin 3-O-galactoside, Quercetin 3-O-glucoside, Catechin gallate, Luteolin 7-O-glucoside, Luteolin 7-O-rutinoside, Trans-resveratrol, Ferulic acid	grape seeds	https://doi.org/10.1016/j.foodcont.2018.05.031
47 (coat)		pinhão seed coats (Araucaria angustifolia (Bertol.) Kuntze)	https://doi.org/10.1016/j.foodchem.2018.04.057
48 (fruit juice)			https://doi.org/10.1371/journal.pone.0202415
49 (coat)		A. truncatum seed coat	https://doi.org/10.1016/j.indcrop.2018.03.030
50 (hulls)		pistachio (Pistacia vera L.) hulls	https://doi.org/10.1016/j.foodchem.2018.01.116
51	Disaccharide, 3-Caffeoylquinic acid, 5-Caffeoylquinic acid, 4-Caffeoylquinic acid (Cryptochlorogenic acid), 5-p-Coumaroylquinic acid, 5-Feruloylquinic acid, Unidentified compound (C17H19O9), Unidentified compound (C17H19O9), 3,4-Dicaffeoylquinic acid, 3,5-Dicaffeoylquinic acid, 4,5-Dicaffeoylquinic acid	Green coffee seed residue	https://doi.org/10.1016/j.foodchem.2017.10.153
52	Catechin, Epicatechin,Rutin, Quercetin, Protocatechuic acid, Gentisic acid, Chlorogenic acid, Caffeic acid, p-Coumaric acid, Ferulic acid	araticum seeds (Annona crassiflora Mart.)	https://doi.org/10.1016/j.foodchem.2017.11.120
53 (peel)		avocado peel	https://doi.org/10.1016/j.foodchem.2017.12.011
54	Quinic acid, citric acid, isocitric acid, succinic acid, pyrogallol, 3,4-dihydroxyphenylacetic acid, 3-O-caffeoylquinic acid, (+)-catechin, hydroxyferulic acid, 4-hydroxybenzoic acid, syringic acid, vanillic acid, 3-feruloylquinic acid, 5-O-caffeoylquinic acid, 4-O-caffeoylquinic acid, p-coumaric acid, (−)-epicatechin, (epi)catechin gallate, vanillin	avocado seed	https://doi.org/10.1016/j.foodres.2017.11.082
55	Gallic acid, protocatechuic acid, hydroxytyrosol, 4-Hydroxybenzoic acid, chlorogenic acid, gentisic acid, caffeic acid, vanillic acid, syringic acid, p-coumaric acid, rutin, ferulic acid, trans-m-hydroxycinnamic acid, o-coumaric acid, salicylic acid, luteolin, eriodictyol, cinnamic acid	sunflower (Hellianthus annus L.) seeds	https://www.mdpi.com/2076-3921/6/3/46#
56 (mixture of residues)		pomace containing seeds	https://doi.org/10.1002/jsfa.8216
57 (non-residue)		Vicia faba seed	https://doi.org/10.1080/21655979.2016.1235102
58 (shell)		Jatropha curcas seed shells	https://doi.org/10.1080/14786419.2016.1209665
59 (skin)		peanut (Arachis hypogaea) skin	https://doi.org/10.1016/j.foodchem.2015.07.004
60	Protocatechuic acid, p-hydroxybenzoic acid, caffeic acid, p-coumaric acid, ferulic acid	kiwi fruit seeds (Actinidia chinensis Planch.)	https://www.mdpi.com/1420-3049/21/7/832#
61	Quinic acid, Citric acid, Galloyl diglucoside, Galloylglucose, Galloylglucose isomer I, Gallic acid, 5-Galloylquinic acid, Galloylglucose isomer III, Galloylglucose isomer, Galloyl diglucoside isomer II, Galloyl diglucoside isomer III, Galloyl diglucoside isomer IV, Galloylglucose isomer VI, Maclurin C-glucoside, Maclurin C-glucoside isomer I, Iriﬂophenone glucoside, Methylgallate, Maclurin gallo…	mango seeds	https://doi.org/10.1002/elps.201500439
62 (hulls)		pistachio hulls	https://doi.org/10.1016/j.foodchem.2015.09.077
63 (review)			https://pmc.ncbi.nlm.nih.gov/articles/PMC5891158/
64	Gallic acid, Caffeic acid, p-Coumaric acid, Ferulic acid, Ellagic acid	grape seeds	https://doi.org/10.1039/c5fo00325c
65 (without chromatographic analysis)	TPC	wild carrot (Daucus carota L.) seeds waste	https://www.semanticscholar.org/paper/A-Study-of-the-Chemical-Composition-and-Biological-Pavlyuk-Stadnytska/3f5074098b996a0000e0d32d309aa0e65eb01429 title={A Study of the Chemical Composition and Biological Activity of Extracts from Wild Carrot (Daucus carota l.) Seeds Waste.}, author={Inessa Pavlyuk and N. Yе. Stadnytska and Izabela Jasicka-Misiak and Piotr Paweł Wieczorek and Volodymyr Novikov}…
66 (mill waste)		Olive mill wastewater (OMWW)	https://doi.org/10.1080/09593330.2014.930514
67 (without chromatographic analysis)	TPC	tea seed pomace	https://doi.org/10.1021/jf503192x
68 (review)			https://doi.org/10.3390/ijms150915638
69	chlorogenic acid, catechin, epicatechin, ellagic acid, sesamol, sesamin	pecan nut and sunflower and sesame seeds AFTER OIL EXTRACTION	https://doi.org/10.1007/s11746-014-2514-2
70 (without chromatographic analysis)	TPC	seed oils from pomegranate (Punica granatum L.)	https://doi.org/10.1002/ejlt.201300416
71	Galloyl glucose, Gallic acid, Theogallin, Maclurin-3-C-β-D-glucoside, Methyl gallate, Maclurin-3-C-(2-O-galloyl)-β-D-glucoside, Maclurin-3-C-(2,3-di-O-galloyl)-β-D-glucoside, Ethyl gallate, Mangiferin, Methyl gallate ester, Tetra-O-galloyl-glucoside, Methyl gallate ester, Quercetin-3-O-glucoside (isoquercitrin), Ellagic acid, Quercetin-3-O-galactoside, Valoneic acid dilactone, Penta-O-galloyl-glu…	SEEDS from mangoes (Mangifera indica L.)	http://dx.doi.org/10.1016/j.foodres.2014.01.012
72	Ellagic acid pentoside, Quercetin hexoside, Ellagic acid deoxyhexoside, Ellagic acid, Quercitrin, Kaempferol pentoside	Brazilian cherry seeds (Eugenia uniflora L.)	http://dx.doi.org/10.1016/j.foodchem.2013.08.065
73	Feruloyl-sucrose isomer 1, Feruloyl-sucrose isomer 2, Feruloyl-sucrose isomer 3, Sinapoyl-diglucoside, Unknown 1, Unknown 2, Unknown 3, Feruloyl derivative.	Opuntia ficus-indica seeds	https://doi.org/10.1016/j.foodchem.2013.01.054
74 (pomace)		grape pomace	https://doi.org/10.1016/j.jbiotec.2012.09.014
